# Supplementary material for: In silico functional elucidation of uncharacterized proteins of Chlamydia abortus strain LLG
Source: Future Sci OA. 2017 Jan 24;3(1):FSO169. doi: 10.4155/fsoa-2016-0066 (PMC5351547; doi:10.4155/fsoa-2016-0066)
Supplement: Supplementary file 1 [file fsoa-03-169-s1.xlsx]

## Sheet: NCBI_CDD
Sequence ID	Superfamily	Function
WP_006344227.1	DNase-RNase superfamily	Bifunctional nuclease; This family is a bifunctional nuclease, with both DNase and RNase activity. It forms a wedge-shaped dimer, with each monomer being triangular in shape. A large groove at the thick end of the wedge contains a possible active site.
WP_006342697.1	KH-I superfamily	K homology RNA-binding domain, type I. KH binds single-stranded RNA or DNA. It is found in a wide variety of proteins including ribosomal proteins, transcription factors and post-transcriptional modifiers of mRNA. There are two different KH domains that belong to different protein folds, but they share a single KH motif. The KH motif is folded into a beta alpha alpha beta unit. In addition to the…
WP_006343813.1	LysM superfamily	Lysine Motif is a small domain involved in binding peptidoglycan; LysM, a small globular domain with approximately 40 amino acids, is a widespread protein module involved in binding peptidoglycan in bacteria and chitin in eukaryotes. The domain was originally identified in enzymes that degrade bacterial cell walls, but proteins involved in many other biological functions also contain this domain.…
WP_035395401.1	Macro superfamily	Macro domain, a high-affinity ADP-ribose binding module found in a variety of proteins as a stand-alone domain or in combination with other domains like in histone macroH2A and some PARPs (poly ADP-ribose polymerases). Some macro domains recognize poly ADP-ribose as a ligand. Previously identified as displaying an Appr-1"-p (ADP-ribose-1"-monophosphate) processing activity, the macro domain may p…
WP_006344461.1	PEBP superfamily	PhosphatidylEthanolamine-Binding Protein (PEBP) domain; PhosphatidylEthanolamine-Binding Proteins (PEBPs) are represented in all three major phylogenetic divisions (eukaryotes, bacteria, archaea). A number of biological roles for members of the PEBP family include serine protease inhibition, membrane biogenesis, regulation of flowering plant stem architecture, and Raf-1 kinase inhibition. Althoug…
WP_006343888.1	Periplasmic_Binding_Protein_Type_2 superfamily	Type 2 periplasmic binding fold superfamily; This evolutionary model and hierarchy represent the ligand-binding domains found in solute binding proteins that serve as initial receptors in the transport, signal transduction and channel gating. The PBP2 proteins share the same architecture as periplasmic binding proteins type 1 (PBP1), but have a different topology. They are typically comprised of …
WP_006344021.1	Periplasmic_Binding_Protein_Type_2 superfamily	Type 2 periplasmic binding fold superfamily; This evolutionary model and hierarchy represent the ligand-binding domains found in solute binding proteins that serve as initial receptors in the transport, signal transduction and channel gating. The PBP2 proteins share the same architecture as periplasmic binding proteins type 1 (PBP1), but have a different topology. They are typically comprised of …
WP_006344141.1	Prefoldin superfamily	Prefoldin is a hexameric molecular chaperone complex, found in both eukaryotes and archaea, that binds and stabilizes newly synthesized polypeptides allowing them to fold correctly. The complex contains two alpha and four beta subunits, the two subunits being evolutionarily related. In archaea, there is usually only one gene for each subunit while in eukaryotes there two or more paralogous genes …
WP_006343819.1	RaiA superfamily	RaiA ("ribosome-associated inhibitor A", also known as Protein Y (PY), YfiA, and SpotY, is a stress-response protein that binds the ribosomal subunit interface and arrests translation by interfering with aminoacyl-tRNA binding to the ribosomal A site. RaiA is also thought to counteract miscoding at the A site thus reducing translation errors. The RaiA fold structurally resembles the double-strand…
WP_006344147.1	SEC-C superfamily	SEC-C motif; The SEC-C motif found in the C-terminus of the SecA protein, in the middle of some SWI2 ATPases and also solo in several proteins. The motif is predicted to chelate zinc with the CXC and C[HC] pairs that constitute the most conserved feature of the motif. It is predicted to be a potential nucleic acid binding domain.
WP_006344255.1	SH3 superfamily	Src Homology 3 domain superfamily; Src Homology 3 (SH3) domains are protein interaction domains that bind proline-rich ligands with moderate affinity and selectivity, preferentially to PxxP motifs. Thus, they are referred to as proline-recognition domains (PRDs). SH3 domains are less selective and show more diverse specificity compared to other PRDs. They have been shown to bind peptide sequences…
WP_006343878.1	SIS superfamily	SIS domain. SIS (Sugar ISomerase) domains are found in many phosphosugar isomerases and phosphosugar binding proteins. SIS domains are also found in proteins that regulate the expression of genes involved in synthesis of phosphosugars.
WP_006344558.1	TIM_phosphate_binding superfamily	TIM barrel proteins share a structurally conserved phosphate binding motif and in general share an eight beta/alpha closed barrel structure. Specific for this family is the conserved phosphate binding site at the edges of strands 7 and 8. The phosphate comes either from the substrate, as in the case of inosine monophosphate dehydrogenase (IMPDH), or from ribulose-5-phosphate 3-epimerase (RPE) or …
WP_006343973.1	YbaB_DNA_bd superfamily	YbaB/EbfC DNA-binding family; This is a family of DNA-binding proteins. Members of this family form homodimers which bind DNA via a tweezer-like structure. The conformation of the DNA is changed when bound to these proteins. In bacteria, these proteins may play a role in DNA replication-recovery following DNA damage.
WP_006344427.1	iSH2_PI3K_IA_R superfamily	Inter-Src homology 2 (iSH2) helical domain of Class IA Phosphoinositide 3-kinase Regulatory subunits; PI3Ks catalyze the transfer of the gamma-phosphoryl group from ATP to the 3-hydroxyl of the inositol ring of D-myo-phosphatidylinositol (PtdIns) or its derivatives. They play an important role in a variety of fundamental cellular processes, including cell motility, the Ras pathway, vesicle traffi…
WP_006343829.1	SWIB superfamily	SWIB/MDM2 domain; This family includes the SWIB domain and the MDM2 domain. The p53-associated protein (MDM2) is an inhibitor of the p53 tumor suppressor gene binding the transactivation domain and down regulating the ability of p53 to activate transcription. This family contains the p53 binding domain of MDM2.
WP_006344570.1	XRCC4 superfamily	DNA double-strand break repair and V(D)J recombination protein XRCC4; This family consists of several eukaryotic DNA double-strand break repair and V(D)J recombination protein XRCC4 sequences. In the non-homologous end joining pathway of DNA double-strand break repair, the ligation step is catalysed by a complex of XRCC4 and DNA ligase IV. It is thought that XRCC4 and ligase IV are essential for …
WP_006343995.1	BPL_LplA_LipB superfamily	Biotin/lipoate A/B protein ligase family; This family includes biotin protein ligase, lipoate-protein ligase A and B. Biotin is covalently attached at the active site of certain enzymes that transfer carbon dioxide from bicarbonate to organic acids to form cellular metabolites. Biotin protein ligase (BPL) is the enzyme responsible for attaching biotin to a specific lysine at the active site of bi…
WP_006344048.1	DNA_pol3_delta superfamily	DNA polymerase III, delta subunit; DNA polymerase III, delta subunit (EC 2.7.7.7) is required for, along with delta' subunit, the assembly of the processivity factor beta(2) onto primed DNA in the DNA polymerase III holoenzyme-catalysed reaction. The delta subunit is also known as HolA.
WP_006344566.1	F420_ligase superfamily	F420-0:Gamma-glutamyl ligase; F420-0:Gamma-glutamyl ligase (EC:6.3.2.-) is an enzyme involved in F420 biosynthesis pathway. It catalyses the GTP-dependent successive addition of multiple gamma-linked L-glutamates to the L-lactyl phosphodiester of 7,8-didemethyl-8-hydroxy-5-deazariboflavin (F420-0). This reaction produces polyglutamated F420 derivatives. GTP + F420-0 + n L-glutamate -> GDP + phosp…
WP_035395338.1	GAT_1 superfamily	Type 1 glutamine amidotransferase (GATase1)-like domain; Type 1 glutamine amidotransferase (GATase1)-like domain. This group contains proteins similar to Class I glutamine amidotransferases, the intracellular PH1704 from Pyrococcus horikoshii, the C-terminal of the large catalase: Escherichia coli HP-II, Sinorhizobium meliloti Rm1021 ThuA, the A4 beta-galactosidase middle domain and peptidase E. …
WP_006344020.1	PNP_UDP_1 superfamily	Phosphorylase superfamily; Members of this family include: purine nucleoside phosphorylase (PNP) Uridine phosphorylase (UdRPase) 5'-methylthioadenosine phosphorylase (MTA phosphorylase)
WP_006344334.1	PT_UbiA superfamily	UbiA family of prenyltransferases (PTases); Many characterized members of the UbiA prenyltransferase family are aromatic prenyltransferases and play an important role in the biosynthesis of heme, chlorophyll, vitamin E, and vitamin K. They contain two copies of a motif similar to the active site DxxD motif of trans-prenyltransferases and are potentially related. Prenyltransferases (PTs) catalyze …
WP_006343689.1	RHOD superfamily	Rhodanese Homology Domain (RHOD); an alpha beta fold domain found duplicated in the rhodanese protein. The cysteine containing enzymatically active version of the domain is also found in the Cdc25 class of protein phosphatases and a variety of proteins such as sulfide dehydrogenases and certain stress proteins such as senesence specific protein 1 in plants, PspE and GlpE in bacteria and cyanide a…
WP_006343852.1	ribokinase_pfkB_like superfamily	ribokinase/pfkB superfamily: Kinases that accept a wide variety of substrates, including carbohydrates and aromatic small molecules, all are phosphorylated at a hydroxyl group. The superfamily includes ribokinase, fructokinase, ketohexokinase, 2-dehydro-3-deoxygluconokinase, 1-phosphofructokinase, the minor 6-phosphofructokinase (PfkB), inosine-guanosine kinase, and adenosine kinase. Even though …
WP_006343738.1	V-ATPase_G superfamily	Vacuolar (H+)-ATPase G subunit; This family represents the eukaryotic vacuolar (H+)-ATPase (V-ATPase) G subunit. V-ATPases generate an acidic environment in several intracellular compartments. Correspondingly, they are found as membrane-attached proteins in several organelles. They are also found in the plasma membranes of some specialized cells. V-ATPases consist of peripheral (V1) and membrane …
WP_006343847.1	Chlam_OMP3 superfamily	Chlamydia cysteine-rich outer membrane protein 3; Chlamydia cysteine-rich outer membrane protein 3.
WP_006343848.1	Chlam_OMP6 superfamily	Chlamydia cysteine-rich outer membrane protein 6; Chlamydia cysteine-rich outer membrane protein 6.
WP_006343935.1	ChlamPMP_M superfamily	Chlamydia polymorphic membrane protein middle domain; This family contains several Chlamydia polymorphic membrane proteins. Chlamydia pneumoniae is an obligate intracellular bacterium and a common human pathogen causing infection of the upper and lower respiratory tract. This domain is found between the beta-helical repeats (pfam02415) and the C-terminal pfam03797. This domain is excised subseque…
WP_006343849.1	CRPA superfamily	Chlamydia 15 kDa cysteine-rich outer membrane protein (CRPA); This family consists of several Chlamydia 15 kDa cysteine-rich outer membrane proteins which are associated with differentiation of reticulate bodies (RBs) into elementary bodies (EBs).
WP_006344111.1	OmpH superfamily	Outer membrane protein (OmpH-like); This family includes outer membrane proteins such as OmpH among others. Skp (OmpH) has been characterized as a molecular chaperone that interacts with unfolded proteins as they emerge in the periplasm from the Sec translocation machinery.
WP_006343706.1	CesT superfamily	Tir chaperone protein (CesT) family; This family consists of a number of bacterial sequences which are highly similar to the Tir chaperone protein in Escherichia coli. In many Gram-negative bacteria, a key indicator of pathogenic potential is the possession of a specialized type III secretion system, which is utilized to deliver virulence effector proteins directly into the host cell cytosol. Man…
WP_006343695.1	Effector_1 superfamily	Effector from type III secretion system; This is a family of effector proteins which are secreted by the type III secretion system. The precise function of this family is unknown.
WP_006343696.1	Effector_1 superfamily	Effector from type III secretion system; This is a family of effector proteins which are secreted by the type III secretion system. The precise function of this family is unknown.
WP_006344485.1	Effector_1 superfamily	Effector from type III secretion system; This is a family of effector proteins which are secreted by the type III secretion system. The precise function of this family is unknown.
WP_006344486.1	Effector_1 superfamily	Effector from type III secretion system; This is a family of effector proteins which are secreted by the type III secretion system. The precise function of this family is unknown.
WP_006344325.1	Peptidase_S41 superfamily	C-terminal processing peptidase family S41; Peptidase family S41 (C-terminal processing peptidase or CTPase family) contains very different subfamilies; it includes photosystem II D1 C-terminal processing protease (CTPase), interphotoreceptor retinoid-binding protein IRBP and tricorn protease (TRI). CTPase and TRI both contain the PDZ domain while IRBP, although being very similar to the tail-spe…
WP_006344533.1	PP2Cc superfamily	Serine/threonine phosphatases, family 2C, catalytic domain; The protein architecture and deduced catalytic mechanism of PP2C phosphatases are similar to the PP1, PP2A, PP2B family of protein Ser/Thr phosphatases, with which PP2C shares no sequence similarity.
WP_006344534.1	PP2Cc superfamily	Serine/threonine phosphatases, family 2C, catalytic domain; The protein architecture and deduced catalytic mechanism of PP2C phosphatases are similar to the PP1, PP2A, PP2B family of protein Ser/Thr phosphatases, with which PP2C shares no sequence similarity.
WP_006343947.1	Thioredoxin_like superfamily	Protein Disulfide Oxidoreductases and Other Proteins with a Thioredoxin fold; The thioredoxin (TRX)-like superfamily is a large, diverse group of proteins containing a TRX fold. Many members contain a classic TRX domain with a redox active CXXC motif. They function as protein disulfide oxidoreductases (PDOs), altering the redox state of target proteins via the reversible oxidation of their active…
WP_006343725.1	TPR_1 superfamily	Tetratricopeptide repeat; Tetratricopeptide repeat.
WP_006344218.1	Transglut_core2 superfamily	Transglutaminase-like superfamily; Transglutaminase-like superfamily.
WP_035395294.1	TroA-like superfamily	Helical backbone metal receptor (TroA-like domain). These proteins have been shown to function in the ABC transport of ferric siderophores and metal ions such as Mn2+, Fe3+, Cu2+ and/or Zn2+. Their ligand binding site is formed in the interface between two globular domains linked by a single helix. Many of these proteins also possess a low complexity region containing a metal-binding histidine-ri…
WP_006344406.1	Asp23 superfamily	Asp23 family; The alkaline shock protein Asp23 was identified as an alkaline shock protein that was expressed in a sigmaB-dependent manner in Staphylococcus aureus.
WP_006344365.1	BI-1-like superfamily	BAX inhibitor (BI)-1/YccA-like protein family; Mammalian members of the BAX inhibitor (BI)-1 like family of small transmembrane proteins have been shown to have an antiapoptotic effect either by stimulating the antiapoptotic function of Bcl-2, a well-characterized oncogene, or by inhibiting the proapoptotic effect of Bax, another member of the Bcl-2 family. Their broad tissue distribution and hig…
WP_006343744.1	Globin_like superfamily	Globin-like proteins; This globin-like domain superfamily contains a wide variety of all-helical proteins that bind porphyrins, phycobilins, and other non-heme cofactors, and play various roles in all three kingdoms of life, including sensors or transporters of oxygen. It includes the M/myoglobin-like, S/sensor globin, and T/truncated globin (TrHb) families, and the phycobiliproteins (PBPs). The …
WP_006344477.1	IscU_like superfamily	Iron-sulfur cluster scaffold-like proteins; IscU_like and NifU_like proteins. IscU and NifU function as a scaffold for the assembly of [2Fe-2S] clusters before they are transferred to apo target proteins. They are highly conserved and play vital roles in the ISC and NIF systems of Fe-S protein maturation. NIF genes participate in nitrogen fixation in several isolated bacterial species. The NifU d…
WP_006344274.1	PsbP superfamily	PsbP; This family consists of the 23 kDa subunit of oxygen evolving system of photosystem II or PsbP from various plants (where it is encoded by the nuclear genome) and Cyanobacteria. The 23 KDa PsbP protein is required for PSII to be fully operational in vivo, it increases the affinity of the water oxidation site for Cl- and provides the conditions required for high affinity binding of Ca2+.
WP_006343831.1	SprT-like superfamily	SprT-like family; This family represents a domain found in eukaryotes and prokaryotes. The domain contains a characteristic motif of the zinc metallopeptidases. This family includes the bacterial SprT protein.
WP_006344578.1	Thy1 superfamily	Thymidylate synthase complementing protein; Thymidylate synthase complementing protein (Thy1) complements the thymidine growth requirement of the organisms in which it is found, but shows no homology to thymidylate synthase.
WP_006344167.1	Virul_fac_BrkB superfamily	Virulence factor BrkB; This family acts as a virulence factor. In Bordetella pertussis, brkB is essential for resistance to complement-dependent killing by serum. This family was originally predicted to be ribonuclease BN, but this prediction has since been shown to be incorrect.

## Sheet: Interproscan
Sequence ID	Database	Database ID	Database Predicted Functional Site	InterproScan ID	InterproScan Predicted Function Site
WP_006344486.1|	Coils	Coil
WP_006344486.1|	Pfam	PF04518	Effector from type III secretion system	IPR007606	Type III secretion system effector
WP_006344486.1|	Coils	Coil
WP_006343995.1|	ProSiteProfiles	PS51733	Biotinyl protein ligase (BPL) and lipoyl protein ligase (LPL) catalytic domain profile.	IPR004143	Biotinyl protein ligase (BPL) and lipoyl protein ligase (LPL), catalytic domain
WP_006343995.1|	Pfam	PF03099	Biotin/lipoate A/B protein ligase family	IPR004143	Biotinyl protein ligase (BPL) and lipoyl protein ligase (LPL), catalytic domain
WP_006343995.1|	SUPERFAMILY	SSF55681
WP_006343995.1|	Gene3D	G3DSA:3.90.1550.10
WP_006344334.1|	Coils	Coil
WP_006344334.1|	Coils	Coil
WP_006344334.1|	Coils	Coil
WP_006344334.1|	Coils	Coil
WP_006344558.1|	Gene3D	G3DSA:1.10.1200.80		IPR024036	tRNA-dihydrouridine synthase, putative, C-terminal
WP_006344558.1|	PIRSF	PIRSF006621		IPR001269	tRNA-dihydrouridine synthase
WP_006344558.1|	SUPERFAMILY	SSF51395
WP_006344558.1|	Pfam	PF01207	Dihydrouridine synthase (Dus)	IPR001269	tRNA-dihydrouridine synthase
WP_006344558.1|	TIGRFAM	TIGR00737	nifR3_yhdG: putative TIM-barrel protein, nifR3 family	IPR004652	tRNA-dihydrouridine synthase, TIM-barrel, NifR3
WP_006344558.1|	ProSitePatterns	PS01136	Uncharacterized protein family UPF0034 signature.	IPR018517	tRNA-dihydrouridine synthase, conserved site
WP_006344558.1|	Gene3D	G3DSA:3.20.20.70		IPR013785	Aldolase-type TIM barrel
WP_006343847.1|	Pfam	PF03503	Chlamydia cysteine-rich outer membrane protein 3	IPR003517	Cysteine-rich outer membrane protein 3, Chlamydia
WP_006343847.1|	PRINTS	PR01335	Chlamydia cysteine-rich outer membrane protein 3 signature	IPR003517	Cysteine-rich outer membrane protein 3, Chlamydia
WP_006343847.1|	PRINTS	PR01335	Chlamydia cysteine-rich outer membrane protein 3 signature	IPR003517	Cysteine-rich outer membrane protein 3, Chlamydia
WP_006343847.1|	PRINTS	PR01335	Chlamydia cysteine-rich outer membrane protein 3 signature	IPR003517	Cysteine-rich outer membrane protein 3, Chlamydia
WP_006343847.1|	ProDom	PD009138	MEMBRANE OUTER LIPOPROTEIN CYSTEINE-RICH PRECURSOR VIRULENCE PALMITATE KDA-CYSTEINE-RICH SIGNAL 9KD-CRP	IPR003517	Cysteine-rich outer membrane protein 3, Chlamydia
WP_006343847.1|	ProSiteProfiles	PS51257	Prokaryotic membrane lipoprotein lipid attachment site profile.
WP_006343689.1|	Pfam	PF12368	Rhodanase C-terminal	IPR022111	Rhodanase, C-terminal
WP_006343689.1|	SMART	SM00450	Rhodanese Homology Domain	IPR001763	Rhodanese-like domain
WP_006343689.1|	Gene3D	G3DSA:3.40.250.10		IPR001763	Rhodanese-like domain
WP_006343689.1|	SUPERFAMILY	SSF52821		IPR001763	Rhodanese-like domain
WP_006343689.1|	ProSiteProfiles	PS50206	Rhodanese domain profile.	IPR001763	Rhodanese-like domain
WP_006343689.1|	Pfam	PF00581	Rhodanese-like domain	IPR001763	Rhodanese-like domain
WP_006343689.1|	Hamap	MF_00469	UPF0176 protein YceA [yceA].	IPR020936	Uncharacterised protein family UPF0176
WP_006343725.1|	ProSiteProfiles	PS50005	TPR repeat profile.	IPR019734	Tetratricopeptide repeat
WP_006343725.1|	ProSiteProfiles	PS50005	TPR repeat profile.	IPR019734	Tetratricopeptide repeat
WP_006343725.1|	SUPERFAMILY	SSF48452		IPR011990	Tetratricopeptide-like helical domain
WP_006343725.1|	ProSiteProfiles	PS50005	TPR repeat profile.	IPR019734	Tetratricopeptide repeat
WP_006343725.1|	Gene3D	G3DSA:1.25.40.10		IPR011990	Tetratricopeptide-like helical domain
WP_006343725.1|	Gene3D	G3DSA:1.25.40.10		IPR011990	Tetratricopeptide-like helical domain
WP_006343725.1|	Gene3D	G3DSA:1.25.40.10		IPR011990	Tetratricopeptide-like helical domain
WP_006343725.1|	ProSiteProfiles	PS50005	TPR repeat profile.	IPR019734	Tetratricopeptide repeat
WP_006343725.1|	Pfam	PF13181	Tetratricopeptide repeat	IPR019734	Tetratricopeptide repeat
WP_006343725.1|	ProSiteProfiles	PS50005	TPR repeat profile.	IPR019734	Tetratricopeptide repeat
WP_006343725.1|	ProSiteProfiles	PS50005	TPR repeat profile.	IPR019734	Tetratricopeptide repeat
WP_006343725.1|	SUPERFAMILY	SSF48452		IPR011990	Tetratricopeptide-like helical domain
WP_006343725.1|	Pfam	PF00515	Tetratricopeptide repeat	IPR001440	Tetratricopeptide repeat 1
WP_006343725.1|	SMART	SM00028	Tetratricopeptide repeats	IPR019734	Tetratricopeptide repeat
WP_006343725.1|	SMART	SM00028	Tetratricopeptide repeats	IPR019734	Tetratricopeptide repeat
WP_006343725.1|	SMART	SM00028	Tetratricopeptide repeats	IPR019734	Tetratricopeptide repeat
WP_006343725.1|	SMART	SM00028	Tetratricopeptide repeats	IPR019734	Tetratricopeptide repeat
WP_006343725.1|	SMART	SM00028	Tetratricopeptide repeats	IPR019734	Tetratricopeptide repeat
WP_006343725.1|	SMART	SM00028	Tetratricopeptide repeats	IPR019734	Tetratricopeptide repeat
WP_006343725.1|	SMART	SM00028	Tetratricopeptide repeats	IPR019734	Tetratricopeptide repeat
WP_006343725.1|	SMART	SM00028	Tetratricopeptide repeats	IPR019734	Tetratricopeptide repeat
WP_006343725.1|	SMART	SM00028	Tetratricopeptide repeats	IPR019734	Tetratricopeptide repeat
WP_006343725.1|	ProSiteProfiles	PS50005	TPR repeat profile.	IPR019734	Tetratricopeptide repeat
WP_006343725.1|	Pfam	PF13414	TPR repeat	IPR011990	Tetratricopeptide-like helical domain
WP_006343725.1|	Pfam	PF13414	TPR repeat	IPR011990	Tetratricopeptide-like helical domain
WP_006343725.1|	Pfam	PF13414	TPR repeat	IPR011990	Tetratricopeptide-like helical domain
WP_006343725.1|	ProSiteProfiles	PS50005	TPR repeat profile.	IPR019734	Tetratricopeptide repeat
WP_006343725.1|	ProSiteProfiles	PS50293	TPR repeat region circular profile.	IPR013026	Tetratricopeptide repeat-containing domain
WP_006343725.1|	ProSiteProfiles	PS50005	TPR repeat profile.	IPR019734	Tetratricopeptide repeat
WP_006343878.1|	ProSiteProfiles	PS51371	CBS domain profile.	IPR000644	CBS domain
WP_006343878.1|	Pfam	PF00571	CBS domain	IPR000644	CBS domain
WP_006343878.1|	Pfam	PF01380	SIS domain	IPR001347	Sugar isomerase (SIS)
WP_006343878.1|	SUPERFAMILY	SSF53697
WP_006343878.1|	TIGRFAM	TIGR00393	kpsF: sugar isomerase, KpsF/GutQ family	IPR004800	Phosphosugar isomerase, KdsD/KpsF-type
WP_006343878.1|	PIRSF	PIRSF004692		IPR004800	Phosphosugar isomerase, KdsD/KpsF-type
WP_006343878.1|	SMART	SM00116	Domain in cystathionine beta-synthase and other proteins.	IPR000644	CBS domain
WP_006343878.1|	SMART	SM00116	Domain in cystathionine beta-synthase and other proteins.	IPR000644	CBS domain
WP_006343878.1|	Gene3D	G3DSA:3.10.580.10
WP_006343878.1|	ProSiteProfiles	PS51464	SIS domain profile.	IPR001347	Sugar isomerase (SIS)
WP_006343878.1|	ProSiteProfiles	PS51371	CBS domain profile.	IPR000644	CBS domain
WP_006343878.1|	Gene3D	G3DSA:3.40.50.10490
WP_006343852.1|	Gene3D	G3DSA:3.40.1190.20		IPR029056	Ribokinase-like
WP_006343852.1|	SUPERFAMILY	SSF53613		IPR029056	Ribokinase-like
WP_006344566.1|	Gene3D	G3DSA:3.90.1660.10
WP_006344566.1|	TIGRFAM	TIGR04132	intra_fol_E_lig: putative folate metabolism gamma-glutamate ligase	IPR026416	Putative folate metabolism gamma-glutamate ligase
WP_006344566.1|	Gene3D	G3DSA:3.30.1330.100
WP_006344566.1|	Gene3D	G3DSA:3.30.1330.100
WP_006344566.1|	Pfam	PF01996	F420-0:Gamma-glutamyl ligase	IPR002847	Coenzyme F420:L-glutamate ligase-like domain
WP_006344566.1|	SUPERFAMILY	SSF144010
WP_006343973.1|	TIGRFAM	TIGR00103	DNA_YbaB_EbfC: DNA-binding protein, YbaB/EbfC family	IPR004401	Nucleoid-associated protein YbaB/EbfC family
WP_006343973.1|	Gene3D	G3DSA:3.30.1310.10		IPR004401	Nucleoid-associated protein YbaB/EbfC family
WP_006343973.1|	Pfam	PF02575	YbaB/EbfC DNA-binding family	IPR004401	Nucleoid-associated protein YbaB/EbfC family
WP_006343973.1|	Hamap	MF_00274	Nucleoid-associated protein YbaB [ybaB].	IPR004401	Nucleoid-associated protein YbaB/EbfC family
WP_006343973.1|	SUPERFAMILY	SSF82607		IPR004401	Nucleoid-associated protein YbaB/EbfC family
WP_006343973.1|	PIRSF	PIRSF004555		IPR004401	Nucleoid-associated protein YbaB/EbfC family
WP_006344141.1|	Coils	Coil
WP_006344141.1|	Coils	Coil
WP_006344141.1|	Pfam	PF04156	IncA protein	IPR007285	Inclusion membrane protein A
WP_006344141.1|	SUPERFAMILY	SSF57997
WP_006344141.1|	Coils	Coil
WP_006343947.1|	PIRSF	PIRSF006402		IPR024705	Spermatogenesis-associated protein 20
WP_006343947.1|	SUPERFAMILY	SSF48208		IPR008928	Six-hairpin glycosidase-like
WP_006343947.1|	Gene3D	G3DSA:3.40.30.10		IPR012336	Thioredoxin-like fold
WP_006343947.1|	Gene3D	G3DSA:1.50.10.10		IPR012341	Six-hairpin glycosidase
WP_006343947.1|	Gene3D	G3DSA:1.50.10.10		IPR012341	Six-hairpin glycosidase
WP_006343947.1|	Pfam	PF03190	Protein of unknown function, DUF255	IPR004879	Domain of unknown function DUF255
WP_006343947.1|	SUPERFAMILY	SSF52833		IPR012336	Thioredoxin-like fold
WP_006343888.1|	Pfam	PF02621	Menaquinone biosynthesis	IPR003773	Menaquinone biosynthesis enzyme
WP_006343888.1|	SUPERFAMILY	SSF53850
WP_006343888.1|	Gene3D	G3DSA:3.40.190.10
WP_006343888.1|	Gene3D	G3DSA:3.40.190.10
WP_006343888.1|	Gene3D	G3DSA:3.40.190.10
WP_006343888.1|	Hamap	MF_00995	Chorismate dehydratase [mqnA].	IPR030868	Chorismate dehydratase
WP_006343819.1|	Pfam	PF02482	Sigma 54 modulation protein / S30EA ribosomal protein	IPR003489	Ribosomal protein S30Ae/sigma 54 modulation protein
WP_006343819.1|	SUPERFAMILY	SSF69754		IPR003489	Ribosomal protein S30Ae/sigma 54 modulation protein
WP_006343819.1|	Coils	Coil
WP_006343819.1|	PIRSF	PIRSF031074		IPR016968	Uncharacterised conserved protein UCP031074
WP_006343819.1|	Gene3D	G3DSA:3.30.160.100		IPR003489	Ribosomal protein S30Ae/sigma 54 modulation protein
WP_006343819.1|	Pfam	PF16321	Sigma 54 modulation/S30EA ribosomal protein C terminus	IPR032528	Sigma 54 modulation/S30EA ribosomal protein, C-terminal
WP_006344111.1|	SMART	SM00935	Outer membrane protein (OmpH-like)	IPR005632	Chaperone protein Skp
WP_006344111.1|	Pfam	PF03938	Outer membrane protein (OmpH-like)	IPR005632	Chaperone protein Skp
WP_006344111.1|	SUPERFAMILY	SSF111384		IPR024930	Skp domain
WP_006344111.1|	Coils	Coil
WP_006344111.1|	Gene3D	G3DSA:3.30.910.20
WP_006344111.1|	Gene3D	G3DSA:3.30.910.20
WP_006344111.1|	Coils	Coil
WP_006344111.1|	Coils	Coil
WP_006344325.1|	Gene3D	G3DSA:3.90.226.10		IPR029045	ClpP/crotonase-like domain
WP_006344325.1|	Gene3D	G3DSA:3.90.226.10		IPR029045	ClpP/crotonase-like domain
WP_006344325.1|	Pfam	PF03572	Peptidase family S41	IPR005151	Tail specific protease
WP_006344325.1|	SUPERFAMILY	SSF52096		IPR029045	ClpP/crotonase-like domain
WP_006344325.1|	SUPERFAMILY	SSF52096		IPR029045	ClpP/crotonase-like domain
WP_006344325.1|	SMART	SM00245	tail specific protease	IPR005151	Tail specific protease
WP_035395294.1|	ProSiteProfiles	PS51257	Prokaryotic membrane lipoprotein lipid attachment site profile.
WP_035395294.1|	PRINTS	PR00690	Adhesin family signature	IPR006128	Adhesion lipoprotein
WP_035395294.1|	PRINTS	PR00690	Adhesin family signature	IPR006128	Adhesion lipoprotein
WP_035395294.1|	PRINTS	PR00690	Adhesin family signature	IPR006128	Adhesion lipoprotein
WP_035395294.1|	PRINTS	PR00690	Adhesin family signature	IPR006128	Adhesion lipoprotein
WP_035395294.1|	PRINTS	PR00691	Adhesin B signature	IPR006129	Adhesin B
WP_035395294.1|	PRINTS	PR00691	Adhesin B signature	IPR006129	Adhesin B
WP_035395294.1|	PRINTS	PR00691	Adhesin B signature	IPR006129	Adhesin B
WP_035395294.1|	PRINTS	PR00691	Adhesin B signature	IPR006129	Adhesin B
WP_035395294.1|	Pfam	PF01297	Zinc-uptake complex component A periplasmic	IPR006127	Zinc-uptake complex component A, periplasmic
WP_035395294.1|	Gene3D	G3DSA:3.40.50.1980
WP_035395294.1|	SUPERFAMILY	SSF53807
WP_035395294.1|	Gene3D	G3DSA:3.40.50.1980
WP_006343829.1|	SUPERFAMILY	SSF47592		IPR003121	SWIB/MDM2 domain
WP_006343829.1|	Gene3D	G3DSA:1.10.245.10		IPR003121	SWIB/MDM2 domain
WP_006343829.1|	Pfam	PF02201	SWIB/MDM2 domain	IPR003121	SWIB/MDM2 domain
WP_006343829.1|	SMART	SM00151	SWI complex, BAF60b domains	IPR019835	SWIB domain
WP_006344570.1|	Coils	Coil
WP_006344570.1|	Coils	Coil
WP_006344570.1|	Pfam	PF06785	Uncharacterised protein family (UPF0242)	IPR009623	Uncharacterised protein family UPF0242
WP_006344570.1|	Coils	Coil
WP_006344427.1|	Coils	Coil
WP_006344427.1|	Coils	Coil
WP_006344427.1|	Coils	Coil
WP_006344427.1|	Coils	Coil
WP_006344427.1|	Coils	Coil
WP_006344461.1|	SUPERFAMILY	SSF49777		IPR008914	Phosphatidylethanolamine-binding protein PEBP
WP_006344461.1|	Gene3D	G3DSA:3.90.280.10		IPR008914	Phosphatidylethanolamine-binding protein PEBP
WP_006344461.1|	Pfam	PF01161	Phosphatidylethanolamine-binding protein	IPR008914	Phosphatidylethanolamine-binding protein PEBP
WP_006344461.1|	TIGRFAM	TIGR00481	TIGR00481: Raf kinase inhibitor-like protein, YbhB/YbcL family	IPR005247	YbhB/YbcL
WP_006342697.1|	Pfam	PF13083	KH domain
WP_006342697.1|	SUPERFAMILY	SSF54814		IPR009019	K homology domain, prokaryotic type
WP_006342697.1|	Hamap	MF_00088	UPF0109 protein <locus_tag>.	IPR020627	Uncharacterised protein family UPF0109
WP_006342697.1|	ProSiteProfiles	PS50084	Type-1 KH domain profile.	IPR004088	K Homology domain, type 1
WP_006342697.1|	Gene3D	G3DSA:3.30.300.120
WP_006344020.1|	Gene3D	G3DSA:3.40.50.1580		IPR000845	Nucleoside phosphorylase domain
WP_006344020.1|	SUPERFAMILY	SSF53167		IPR000845	Nucleoside phosphorylase domain
WP_006344147.1|	Gene3D	G3DSA:3.10.450.50		IPR032710	NTF2-like domain
WP_006344147.1|	SUPERFAMILY	SSF103642
WP_006344147.1|	Pfam	PF02810	SEC-C motif	IPR004027	SEC-C motif
WP_006344227.1|	SUPERFAMILY	SSF103256		IPR003729	Bifunctional nuclease domain
WP_006344227.1|	ProSiteProfiles	PS51658	Bifunctional nuclease (BFN) domain profile.	IPR003729	Bifunctional nuclease domain
WP_006344227.1|	Pfam	PF02577	Bifunctional nuclease	IPR003729	Bifunctional nuclease domain
WP_006343935.1|	SUPERFAMILY	SSF103515		IPR005546	Autotransporter beta-domain
WP_006343935.1|	SMART	SM00869	Autotransporter beta-domain	IPR005546	Autotransporter beta-domain
WP_006343935.1|	TIGRFAM	TIGR01376	POMP_repeat: chlamydial polymorphic outer membrane protein repeat	IPR003368	Polymorphic outer membrane protein repeat
WP_006343935.1|	TIGRFAM	TIGR01376	POMP_repeat: chlamydial polymorphic outer membrane protein repeat	IPR003368	Polymorphic outer membrane protein repeat
WP_006343935.1|	TIGRFAM	TIGR01376	POMP_repeat: chlamydial polymorphic outer membrane protein repeat	IPR003368	Polymorphic outer membrane protein repeat
WP_006343935.1|	TIGRFAM	TIGR01376	POMP_repeat: chlamydial polymorphic outer membrane protein repeat	IPR003368	Polymorphic outer membrane protein repeat
WP_006343935.1|	Pfam	PF03797	Autotransporter beta-domain	IPR005546	Autotransporter beta-domain
WP_006343935.1|	Pfam	PF07548	Chlamydia polymorphic membrane protein middle domain	IPR011427	Chlamydia polymorphic membrane, middle domain
WP_006343935.1|	ProSiteProfiles	PS51208	Autotransporter beta-domain profile.	IPR005546	Autotransporter beta-domain
WP_006343935.1|	Gene3D	G3DSA:2.40.128.130		IPR005546	Autotransporter beta-domain
WP_006343935.1|	Pfam	PF02415	Chlamydia polymorphic membrane protein (Chlamydia_PMP) repeat	IPR003368	Polymorphic outer membrane protein repeat
WP_006343935.1|	Pfam	PF02415	Chlamydia polymorphic membrane protein (Chlamydia_PMP) repeat	IPR003368	Polymorphic outer membrane protein repeat
WP_006343935.1|	Pfam	PF02415	Chlamydia polymorphic membrane protein (Chlamydia_PMP) repeat	IPR003368	Polymorphic outer membrane protein repeat
WP_006344477.1|	SUPERFAMILY	SSF82649
WP_006344477.1|	SUPERFAMILY	SSF117916
WP_006344477.1|	ProDom	PD002830	NIFU NIFU NITROGEN-FIXING C-TERMINAL FIXATION NITROGEN NIFU-LIKE DOMAIN CLUSTER HESB/YADR/YFHF:NITROGEN-FIXING	IPR001075	NIF system FeS cluster assembly, NifU, C-terminal
WP_006344477.1|	Pfam	PF01106	NifU-like domain	IPR001075	NIF system FeS cluster assembly, NifU, C-terminal
WP_006344477.1|	Gene3D	G3DSA:3.90.1010.10
WP_006344477.1|	Pfam	PF01592	NifU-like N terminal domain	IPR002871	NIF system FeS cluster assembly, NifU, N-terminal
WP_006343813.1|	Pfam	PF01476	LysM domain	IPR018392	LysM domain
WP_006343813.1|	Gene3D	G3DSA:3.10.350.10		IPR018392	LysM domain
WP_006343813.1|	SMART	SM00257	Lysin motif	IPR018392	LysM domain
WP_006343813.1|	ProDom	PD191447	TRANSMEMBRANE MEMBRANE TC0759 LYSM CT474 EXPORTED CPN0593/CP0155/CPJ0593/CPB0616 DOMAIN PEPTIDOGLYCAN BINDING
WP_006343813.1|	SUPERFAMILY	SSF54106		IPR018392	LysM domain
WP_006343849.1|	Pfam	PF05745	Chlamydia 15 kDa cysteine-rich outer membrane protein (CRPA)	IPR008436	Chlamydia 15kDa cysteine-rich outer membrane
WP_006344485.1|	Coils	Coil
WP_006344485.1|	Pfam	PF04518	Effector from type III secretion system	IPR007606	Type III secretion system effector
WP_006344021.1|	Pfam	PF02621	Menaquinone biosynthesis	IPR003773	Menaquinone biosynthesis enzyme
WP_006344021.1|	Hamap	MF_00996	1,4-dihydroxy-6-naphtoate synthase [mqnD].	IPR030869	1,4-dihydroxy-6-naphtoate synthase
WP_006344021.1|	SUPERFAMILY	SSF53850
WP_006344021.1|	Gene3D	G3DSA:3.40.190.10
WP_006343744.1|	ProSiteProfiles	PS51257	Prokaryotic membrane lipoprotein lipid attachment site profile.
WP_006343744.1|	Pfam	PF04390	Lipopolysaccharide-assembly	IPR007485	LPS-assembly lipoprotein LptE
WP_006344533.1|	SMART	SM00331	Sigma factor PP2C-like phosphatases	IPR001932	PPM-type phosphatase domain
WP_006344533.1|	SUPERFAMILY	SSF81606		IPR001932	PPM-type phosphatase domain
WP_006344533.1|	ProSiteProfiles	PS50885	HAMP domain profile.	IPR003660	HAMP domain
WP_006344533.1|	SMART	SM00304	HAMP (Histidine kinases, Adenylyl cyclases, Methyl binding proteins, Phosphatases) domain	IPR003660	HAMP domain
WP_006344533.1|	Pfam	PF07228	Stage II sporulation protein E (SpoIIE)	IPR001932	PPM-type phosphatase domain
WP_006344533.1|	Pfam	PF00672	HAMP domain	IPR003660	HAMP domain
WP_006344406.1|	Pfam	PF03780	Asp23 family, cell envelope-related function	IPR005531	Alkaline shock protein Asp23
WP_006343706.1|	Gene3D	G3DSA:3.30.1460.10
WP_006343706.1|	SUPERFAMILY	SSF69635
WP_006343706.1|	Pfam	PF05932	Tir chaperone protein (CesT) family	IPR010261	Tir chaperone protein (CesT) family
WP_006344578.1|	ProSiteProfiles	PS51331	Flavin-dependent thymidylate synthase (thyX) domain profile.	IPR003669	Thymidylate synthase ThyX
WP_006344578.1|	SUPERFAMILY	SSF69796		IPR003669	Thymidylate synthase ThyX
WP_006344578.1|	SUPERFAMILY	SSF69796		IPR003669	Thymidylate synthase ThyX
WP_006344578.1|	ProSiteProfiles	PS51331	Flavin-dependent thymidylate synthase (thyX) domain profile.	IPR003669	Thymidylate synthase ThyX
WP_006344578.1|	Pfam	PF02511	Thymidylate synthase complementing protein	IPR003669	Thymidylate synthase ThyX
WP_006344578.1|	Pfam	PF02511	Thymidylate synthase complementing protein	IPR003669	Thymidylate synthase ThyX
WP_006344578.1|	Coils	Coil
WP_006343848.1|	TIGRFAM	TIGR01451	B_ant_repeat: conserved repeat domain	IPR001434	Domain of unknown function DUF11
WP_006343848.1|	PRINTS	PR01336	Chlamydia cysteine-rich outer membrane protein 6 signature	IPR003506	Chlamydia cysteine-rich outer membrane protein 6
WP_006343848.1|	PRINTS	PR01336	Chlamydia cysteine-rich outer membrane protein 6 signature	IPR003506	Chlamydia cysteine-rich outer membrane protein 6
WP_006343848.1|	PRINTS	PR01336	Chlamydia cysteine-rich outer membrane protein 6 signature	IPR003506	Chlamydia cysteine-rich outer membrane protein 6
WP_006343848.1|	PRINTS	PR01336	Chlamydia cysteine-rich outer membrane protein 6 signature	IPR003506	Chlamydia cysteine-rich outer membrane protein 6
WP_006343848.1|	PRINTS	PR01336	Chlamydia cysteine-rich outer membrane protein 6 signature	IPR003506	Chlamydia cysteine-rich outer membrane protein 6
WP_006343848.1|	PRINTS	PR01336	Chlamydia cysteine-rich outer membrane protein 6 signature	IPR003506	Chlamydia cysteine-rich outer membrane protein 6
WP_006343848.1|	PRINTS	PR01336	Chlamydia cysteine-rich outer membrane protein 6 signature	IPR003506	Chlamydia cysteine-rich outer membrane protein 6
WP_006343848.1|	PRINTS	PR01336	Chlamydia cysteine-rich outer membrane protein 6 signature	IPR003506	Chlamydia cysteine-rich outer membrane protein 6
WP_006343848.1|	Pfam	PF01345	Domain of unknown function DUF11	IPR001434	Domain of unknown function DUF11
WP_006343848.1|	Pfam	PF01345	Domain of unknown function DUF11	IPR001434	Domain of unknown function DUF11
WP_006343848.1|	Pfam	PF03504	Chlamydia cysteine-rich outer membrane protein 6	IPR003506	Chlamydia cysteine-rich outer membrane protein 6
WP_035395338.1|	Pfam	PF09825	Biotin-protein ligase, N terminal	IPR019197	Biotin-protein ligase, N-terminal
WP_035395338.1|	SUPERFAMILY	SSF52317		IPR029062	Class I glutamine amidotransferase-like
WP_035395338.1|	PIRSF	PIRSF016642		IPR015834	Uncharacterised conserved protein UCP016642, glutamine amidotransferase-like
WP_035395338.1|	Gene3D	G3DSA:3.40.50.880		IPR029062	Class I glutamine amidotransferase-like
WP_006343696.1|	Coils	Coil
WP_006343696.1|	Pfam	PF04518	Effector from type III secretion system	IPR007606	Type III secretion system effector
WP_006343696.1|	Coils	Coil
WP_006344218.1|	Gene3D	G3DSA:1.25.40.10		IPR011990	Tetratricopeptide-like helical domain
WP_006344218.1|	SUPERFAMILY	SSF48452		IPR011990	Tetratricopeptide-like helical domain
WP_006344218.1|	SUPERFAMILY	SSF48452		IPR011990	Tetratricopeptide-like helical domain
WP_006344218.1|	Pfam	PF13369	Transglutaminase-like superfamily	IPR032698	Protein SirB1, N-terminal
WP_006343695.1|	Coils	Coil
WP_006343695.1|	Pfam	PF04518	Effector from type III secretion system	IPR007606	Type III secretion system effector
WP_006343695.1|	Coils	Coil
WP_006343695.1|	Coils	Coil
WP_006344365.1|	Pfam	PF01027	Inhibitor of apoptosis-promoting Bax1	IPR006214	Bax inhibitor 1-related
WP_006344255.1|	SMART	SM00287	Bacterial SH3 domain homologues	IPR003646	SH3-like domain, bacterial-type
WP_006344255.1|	SMART	SM00287	Bacterial SH3 domain homologues	IPR003646	SH3-like domain, bacterial-type
WP_006344048.1|	Gene3D	G3DSA:3.40.50.300		IPR027417	P-loop containing nucleoside triphosphate hydrolase
WP_006344048.1|	SUPERFAMILY	SSF48019		IPR008921	DNA polymerase III, clamp loader complex, gamma/delta/delta subunit, C-terminal
WP_006344534.1|	Pfam	PF07228	Stage II sporulation protein E (SpoIIE)	IPR001932	PPM-type phosphatase domain
WP_006344167.1|	Pfam	PF03631	Virulence factor BrkB	IPR017039	Virulence factor BrkB
WP_006343738.1|	Coils	Coil

## Sheet: SVMProt
Query=gi|493388035|ref|WP_006344227.1| hypothetical protein [Chlamydophila abortus]
Protein Family Name
Molecular Function:
Iron-binding
Copper-binding
EC4.6 Lyases - Phosphorus-Oxygen Lyases
Calcium-binding
Biological Process:
Lipoprotein
Broadly Defined Function:
Transmembrane
Outer membrane
//
Query=gi|493386499|ref|WP_006342697.1| MULTISPECIES: hypothetical protein [Chlamydia/Chlamydophila group]
Protein Family Name
Molecular Function:
All lipid-binding proteins
RNA-binding proteins
All DNA-binding
EC4.2 Lyases - Carbon-Oxygen Lyases
EC2.1 Transferases - Transferring One-Carbon Groups
Biological Process:
DNA repair
Broadly Defined Function:
TC3.A.1 ATP-binding cassette (ABC) family
//
Query=gi|493387621|ref|WP_006343813.1| hypothetical protein [Chlamydophila abortus]
Protein Family Name
Molecular Function:
All lipid-binding proteins
Manganese-binding
Metal-binding
EC2.1 Transferases - Transferring One-Carbon Groups
EC4.6 Lyases - Phosphorus-Oxygen Lyases
Broadly Defined Function:
Transmembrane
Photosystem I
Outer membrane
//
Query=gi|737414395|ref|WP_035395401.1| hypothetical protein [Chlamydophila abortus]
Protein Family Name
Molecular Function:
Magnesium-binding
Copper-binding
EC4.6 Lyases - Phosphorus-Oxygen Lyases
Calcium-binding
Biological Process:
Cell adhesion
Broadly Defined Function:
Transmembrane
TC3.A.1 ATP-binding cassette (ABC) family
//
Query=gi|493388269|ref|WP_006344461.1| hypothetical protein [Chlamydophila abortus]
Protein Family Name
Molecular Function:
EC2.7 Transferases - Transferring Phosphorus-Containing Groups
Zinc-binding
EC3.1 Hydrolases - Acting on Ester Bonds
All lipid-binding proteins
Iron-binding
EC6.3 Ligases - Forming Carbon-Nitrogen Bonds
EC3.4 Hydrolases - Acting on peptide bonds (Peptidases)
Metal-binding
7 transmembrane receptor (metabotropic glutamate family)
//
Query=gi|493387696|ref|WP_006343888.1| hypothetical protein [Chlamydophila abortus]
Protein Family Name
Molecular Function:
All lipid-binding proteins
EC2.4 Transferases - Glycosyltransferases
EC1.14 Oxidoreductases - Acting on paired donors with incorporation or reduction of molecular oxygen
Zinc-binding
Metal-binding
Copper-binding
//
Query=gi|493387829|ref|WP_006344021.1| hypothetical protein [Chlamydophila abortus]
Protein Family Name
Molecular Function:
All lipid-binding proteins
Zinc-binding
Metal-binding
Broadly Defined Function:
Transmembrane
//
Query=gi|493387949|ref|WP_006344141.1| hypothetical protein [Chlamydophila abortus]
Protein Family Name
Molecular Function:
Zinc-binding
Calcium-binding
EC4.6 Lyases - Phosphorus-Oxygen Lyases
TC3.A.15 The Outer Membrane Protein Secreting Main Terminal Branch (MTB) family
7 transmembrane receptor (metabotropic glutamate family)
Broadly Defined Function:
Transmembrane
//
Query=gi|493387627|ref|WP_006343819.1| hypothetical protein [Chlamydophila abortus]
Protein Family Name
Molecular Function:
Zinc-binding
All DNA-binding
All lipid-binding proteins
EC2.1 Transferases - Transferring One-Carbon Groups
Magnesium-binding
7 transmembrane receptor (metabotropic glutamate family)
Calcium-binding
Metal-binding
Biological Process:
Chlorophyll biosynthesis
Broadly Defined Function:
Outer membrane
//
Query=gi|493387955|ref|WP_006344147.1| hypothetical protein [Chlamydophila abortus]
Protein Family Name
Molecular Function:
Metal-binding
Actin binding
Magnesium-binding
Biological Process:
DNA condensation
//
Query=gi|493388063|ref|WP_006344255.1| hypothetical protein [Chlamydophila abortus]
Protein Family Name
Molecular Function:
EC2.7 Transferases - Transferring Phosphorus-Containing Groups
Metal-binding
Zinc-binding
Lectin
Magnesium-binding
TC3.A.5 Type II (general) secretory pathway (IISP) family
EC4.6 Lyases - Phosphorus-Oxygen Lyases
Calcium-binding
Biological Process:
Chlorophyll biosynthesis
//
Query=gi|493387686|ref|WP_006343878.1| hypothetical protein [Chlamydophila abortus]
Protein Family Name
Molecular Function:
All lipid-binding proteins
EC1.18 Oxidoreductases - Acting on iron-sulfur proteins as donors
EC3.6 Hydrolases - Acting on Acid Anhydrides
EC2.7 Transferases - Transferring Phosphorus-Containing Groups
Zinc-binding
Metal-binding
TC3.A.3 P-type ATPase (P-ATPase) family
Magnesium-binding
Biological Process:
Lipoprotein
DNA repair
Broadly Defined Function:
Transmembrane
Photosystem I
//
Query=gi|493388367|ref|WP_006344558.1| hypothetical protein [Chlamydophila abortus]
Protein Family Name
Molecular Function:
All lipid-binding proteins
EC1.1 Oxidoreductases - Acting on the CH-OH group of donors
Manganese-binding
EC2.4 Transferases - Glycosyltransferases
Zinc-binding
Metal-binding
EC3.4 Hydrolases - Acting on peptide bonds (Peptidases)
EC4.1 Lyases - Carbon-Carbon Lyases
EC2.1 Transferases - Transferring One-Carbon Groups
Copper-binding
Calcium-binding
Actin binding
Biological Process:
Chlorophyll biosynthesis
Broadly Defined Function:
Flavoprotein
TC3.A.1 ATP-binding cassette (ABC) family
Photosystem I
//
Query=gi|493387781|ref|WP_006343973.1| hypothetical protein [Chlamydophila abortus]
Protein Family Name
Molecular Function:
EC3.6 Hydrolases - Acting on Acid Anhydrides
All lipid-binding proteins
EC2.1 Transferases - Transferring One-Carbon Groups
RNA-binding proteins
Calcium-binding
Metal-binding
Magnesium-binding
Broadly Defined Function:
TC3.A.1 ATP-binding cassette (ABC) family
//
Query=gi|493388235|ref|WP_006344427.1| hypothetical protein [Chlamydophila abortus]
Protein Family Name
Molecular Function:
TC3.A.5 Type II (general) secretory pathway (IISP) family
Actin binding
Calcium-binding
Biological Process:
DNA condensation
//
Query=gi|493387637|ref|WP_006343829.1| hypothetical protein [Chlamydophila abortus]
Protein Family Name
Molecular Function:
All lipid-binding proteins
EC2.1 Transferases - Transferring One-Carbon Groups
Biological Process:
DNA repair
//
Query=gi|493388379|ref|WP_006344570.1| hypothetical protein [Chlamydophila abortus]
Protein Family Name
Molecular Function:
EC1.14 Oxidoreductases - Acting on paired donors with incorporation or reduction of molecular oxygen
Copper-binding
TC3.A.3 P-type ATPase (P-ATPase) family
Biological Process:
TC8.A Accessory Factors Involved in Transport - Auxiliary transport proteins
Broadly Defined Function:
Transmembrane
//
Query=gi|493387803|ref|WP_006343995.1| hypothetical protein [Chlamydophila abortus]
Protein Family Name
Molecular Function:
Iron-binding
EC3.1 Hydrolases - Acting on Ester Bonds
EC3.4 Hydrolases - Acting on peptide bonds (Peptidases)
Actin binding
Biological Process:
Lipid metabolism
Broadly Defined Function:
Transmembrane
Outer membrane
//
Query=gi|493387856|ref|WP_006344048.1| hypothetical protein [Chlamydophila abortus]
Protein Family Name
Molecular Function:
All DNA-binding
EC1.3 Oxidoreductases - Acting on the CH-CH group of donors
Metal-binding
Lectin
Magnesium-binding
Biological Process:
DNA repair
Broadly Defined Function:
Outer membrane
//
Query=gi|493388375|ref|WP_006344566.1| hypothetical protein [Chlamydophila abortus]
Protein Family Name
Molecular Function:
Manganese-binding
EC4.3 Lyases - Carbon-Nitrogen Lyases
EC3.1 Hydrolases - Acting on Ester Bonds
Metal-binding
mRNA-binding proteins
Copper-binding
EC3.4 Hydrolases - Acting on peptide bonds (Peptidases)
EC4.1 Lyases - Carbon-Carbon Lyases
Biological Process:
DNA repair
Broadly Defined Function:
Transmembrane
Photosystem I
//
Query=gi|737414331|ref|WP_035395338.1| hypothetical protein [Chlamydophila abortus]
Protein Family Name
Molecular Function:
EC3.1 Hydrolases - Acting on Ester Bonds
EC3.4 Hydrolases - Acting on peptide bonds (Peptidases)
All lipid-binding proteins
EC4.1 Lyases - Carbon-Carbon Lyases
EC2.1 Transferases - Transferring One-Carbon Groups
Biological Process:
Lipid synthesis
DNA repair
Broadly Defined Function:
Transmembrane
//
Query=gi|493387828|ref|WP_006344020.1| hypothetical protein [Chlamydophila abortus]
Protein Family Name
Molecular Function:
All lipid-binding proteins
EC1.1 Oxidoreductases - Acting on the CH-OH group of donors
EC2.5 Transferases - Transferring Alkyl or Aryl Groups, Other than Methyl Groups
EC4.1 Lyases - Carbon-Carbon Lyases
EC3.3 Hydrolases - Acting on Ether Bonds
Iron-binding
Metal-binding
Broadly Defined Function:
Viral nucleoprotein
TC3.A.1 ATP-binding cassette (ABC) family
//
Query=gi|493388142|ref|WP_006344334.1| hypothetical protein [Chlamydophila abortus]
Protein Family Name
Molecular Function:
All lipid-binding proteins
Zinc-binding
Magnesium-binding
Copper-binding
EC4.6 Lyases - Phosphorus-Oxygen Lyases
Calcium-binding
Metal-binding
Broadly Defined Function:
Transmembrane
//
Query=gi|493387496|ref|WP_006343689.1| hypothetical protein [Chlamydophila abortus]
Protein Family Name
Molecular Function:
Zinc-binding
Iron-binding
EC2.4 Transferases - Glycosyltransferases
Manganese-binding
Metal-binding
All DNA-binding
Copper-binding
TC2.A.1 Major facilitator family (MFS)
EC4.2 Lyases - Carbon-Oxygen Lyases
EC2.1 Transferases - Transferring One-Carbon Groups
EC4.6 Lyases - Phosphorus-Oxygen Lyases
//
Query=gi|493387660|ref|WP_006343852.1| hypothetical protein [Chlamydophila abortus]
Protein Family Name
Molecular Function:
All lipid-binding proteins
Copper-binding
Broadly Defined Function:
Transmembrane
//
Query=gi|493387545|ref|WP_006343738.1| hypothetical protein [Chlamydophila abortus]
Protein Family Name
Molecular Function:
Zinc-binding
EC2.7 Transferases - Transferring Phosphorus-Containing Groups
EC4.6 Lyases - Phosphorus-Oxygen Lyases
TC1.C Channels/Pores - Pore-forming toxins (proteins and peptides)
Broadly Defined Function:
Outer membrane
//
Query=gi|493387655|ref|WP_006343847.1| hypothetical protein [Chlamydophila abortus]
Protein Family Name
Molecular Function:
All lipid-binding proteins
TC3.A.15 The Outer Membrane Protein Secreting Main Terminal Branch (MTB) family
Biological Process:
Virulence
Broadly Defined Function:
Outer membrane
//
Query=gi|493387656|ref|WP_006343848.1| hypothetical protein [Chlamydophila abortus]
Protein Family Name
Molecular Function:
Zinc-binding
All lipid-binding proteins
Metal-binding
Actin binding
Magnesium-binding
Biological Process:
Virulence
Cell adhesion
Broadly Defined Function:
Outer membrane
//
Query=gi|493387743|ref|WP_006343935.1| hypothetical protein, partial [Chlamydophila abortus]
Protein Family Name
Molecular Function:
Zinc-binding
Metal-binding
Lectin
Biological Process:
DNA repair
Broadly Defined Function:
Outer membrane
//
Query=gi|493387657|ref|WP_006343849.1| hypothetical protein [Chlamydophila abortus]
Protein Family Name
Molecular Function:
G protein coupled receptors
All lipid-binding proteins
Metal-binding
7 transmembrane receptor (secretin family)
Copper-binding
EC2.1 Transferases - Transferring One-Carbon Groups
7 transmembrane receptor (metabotropic glutamate family)
Magnesium-binding
Biological Process:
DNA repair
Broadly Defined Function:
Transmembrane
//
Query=gi|493387919|ref|WP_006344111.1| hypothetical protein [Chlamydophila abortus]
Protein Family Name
Molecular Function:
All lipid-binding proteins
TC1.C Channels/Pores - Pore-forming toxins (proteins and peptides)
Actin binding
Calcium-binding
Metal-binding
Copper-binding
Magnesium-binding
Biological Process:
DNA condensation
DNA repair
Broadly Defined Function:
Transmembrane
Outer membrane
//
Query=gi|493387743|ref|WP_006343935.1| hypothetical protein, partial [Chlamydophila abortus]
Protein Family Name
Molecular Function:
Zinc-binding
Metal-binding
Lectin
Biological Process:
DNA repair
Broadly Defined Function:
Outer membrane
//
Query=gi|493387513|ref|WP_006343706.1| hypothetical protein [Chlamydophila abortus]
Protein Family Name
Molecular Function:
All lipid-binding proteins
TC3.A Primary Active Transporters - P-P-bond-hydrolysis-driven transporters
EC2.5 Transferases - Transferring Alkyl or Aryl Groups, Other than Methyl Groups
Iron-binding
EC2.1 Transferases - Transferring One-Carbon Groups
Magnesium-binding
Biological Process:
Chlorophyll biosynthesis
Broadly Defined Function:
Outer membrane
//
Query=gi|493387502|ref|WP_006343695.1| hypothetical protein [Chlamydophila abortus]
Protein Family Name
Molecular Function:
All lipid-binding proteins
Zinc-binding
Metal-binding
EC4.6 Lyases - Phosphorus-Oxygen Lyases
Broadly Defined Function:
Photosystem I
//
Query=gi|493387503|ref|WP_006343696.1| hypothetical protein [Chlamydophila abortus]
Protein Family Name
Molecular Function:
Zinc-binding
Metal-binding
EC4.1 Lyases - Carbon-Carbon Lyases
EC1.1 Oxidoreductases - Acting on the CH-OH group of donors
TC1.C Channels/Pores - Pore-forming toxins (proteins and peptides)
Biological Process:
DNA repair
Broadly Defined Function:
Photosystem I
//
Query=gi|493388293|ref|WP_006344485.1| hypothetical protein [Chlamydophila abortus]
Protein Family Name
Molecular Function:
EC2.7 Transferases - Transferring Phosphorus-Containing Groups
Metal-binding
Biological Process:
DNA repair
//
Query=gi|493387743|ref|WP_006343935.1| hypothetical protein, partial [Chlamydophila abortus]
Protein Family Name
Molecular Function:
Zinc-binding
Metal-binding
Lectin
Biological Process:
DNA repair
Broadly Defined Function:
Outer membrane
//
Query=gi|493388294|ref|WP_006344486.1| hypothetical protein [Chlamydophila abortus]
Protein Family Name
Molecular Function:
Zinc-binding
All lipid-binding proteins
TC9.A Incompletely Characterized Transport Systems - Recognized transporters of unknown biochemical mechanism
EC3.6 Hydrolases - Acting on Acid Anhydrides
Lectin
Magnesium-binding
Copper-binding
Calcium-binding
Biological Process:
DNA repair
Broadly Defined Function:
Photosystem I
//
Query=gi|493388133|ref|WP_006344325.1| hypothetical protein [Chlamydophila abortus]
Protein Family Name
Molecular Function:
Metal-binding
Manganese-binding
EC3.1 Hydrolases - Acting on Ester Bonds
Iron-binding
All lipid-binding proteins
EC2.7 Transferases - Transferring Phosphorus-Containing Groups
Magnesium-binding
Actin binding
Broadly Defined Function:
Transmembrane
Flavoprotein
Photosystem I
//
Query=gi|493388342|ref|WP_006344533.1| hypothetical protein [Chlamydophila abortus]
Protein Family Name
Molecular Function:
All lipid-binding proteins
Zinc-binding
Metal-binding
Manganese-binding
Magnesium-binding
Lectin
Broadly Defined Function:
Transmembrane
//
Query=gi|493388343|ref|WP_006344534.1| hypothetical protein [Chlamydophila abortus]
Protein Family Name
Molecular Function:
All lipid-binding proteins
Iron-binding
Metal-binding
Biological Process:
Lipoprotein
Lipopolysaccharide biosynthesis
Broadly Defined Function:
Transmembrane
Outer membrane
//
Query=gi|493387755|ref|WP_006343947.1| hypothetical protein [Chlamydophila abortus]
Protein Family Name
Molecular Function:
Manganese-binding
Zinc-binding
Actin binding
Lectin
Biological Process:
DNA replication
DNA repair
Broadly Defined Function:
Transmembrane
Photosystem I
//
Query=gi|493387532|ref|WP_006343725.1| hypothetical protein [Chlamydophila abortus]
Protein Family Name
Molecular Function:
Zinc-binding
EC6.1 Ligases - Forming Carbon-Oxygen Bonds
EC3.3 Hydrolases - Acting on Ether Bonds
Manganese-binding
Actin binding
Lectin
EC4.6 Lyases - Phosphorus-Oxygen Lyases
EC2.1 Transferases - Transferring One-Carbon Groups
Biological Process:
TC8.A Accessory Factors Involved in Transport - Auxiliary transport proteins
DNA repair
//
Query=gi|493388026|ref|WP_006344218.1| hypothetical protein [Chlamydophila abortus]
Protein Family Name
Molecular Function:
All DNA-binding
Zinc-binding
EC6.1 Ligases - Forming Carbon-Oxygen Bonds
Actin binding
TC3.A.5 Type II (general) secretory pathway (IISP) family
Broadly Defined Function:
Photosystem I
//
Query=gi|737414287|ref|WP_035395294.1| hypothetical protein [Chlamydophila abortus]
Protein Family Name
Molecular Function:
All lipid-binding proteins
EC2.7 Transferases - Transferring Phosphorus-Containing Groups
Metal-binding
EC3.1 Hydrolases - Acting on Ester Bonds
Manganese-binding
Biological Process:
DNA condensation
Broadly Defined Function:
Photosystem I
//
Query=gi|493388214|ref|WP_006344406.1| hypothetical protein [Chlamydophila abortus]
Protein Family Name
Molecular Function:
Calcium-binding
RNA-binding proteins
mRNA-binding proteins
Magnesium-binding
//
Query=gi|493388173|ref|WP_006344365.1| hypothetical protein [Chlamydophila abortus]
Protein Family Name
Molecular Function:
EC1.9 Oxidoreductases - Acting on a heme group of donors
TC9.B Incompletely Characterized Transport Systems - Putative uncharacterized transport proteins
Iron-binding
Potassium-binding
Metal-binding
Copper-binding
Magnesium-binding
Broadly Defined Function:
Transmembrane
//
Query=gi|493387552|ref|WP_006343744.1| hypothetical protein [Chlamydophila abortus]
Protein Family Name
Molecular Function:
Manganese-binding
EC2.4 Transferases - Glycosyltransferases
All lipid-binding proteins
Iron-binding
EC1.3 Oxidoreductases - Acting on the CH-CH group of donors
Metal-binding
EC3.5 Hydrolases - Acting on Carbon-Nitrogen Bonds, other than Peptide Bonds
Biological Process:
Chlorophyll biosynthesis
Broadly Defined Function:
Outer membrane
//
Query=gi|493388285|ref|WP_006344477.1| hypothetical protein [Chlamydophila abortus]
Protein Family Name
Molecular Function:
All lipid-binding proteins
Iron-binding
Zinc-binding
Metal-binding
Biological Process:
DNA repair
//
Query=gi|493388082|ref|WP_006344274.1| hypothetical protein [Chlamydophila abortus]
Protein Family Name
Molecular Function:
Metal-binding
Biological Process:
Chlorophyll biosynthesis
Broadly Defined Function:
TC3.A.1 ATP-binding cassette (ABC) family
//
Query=gi|493387639|ref|WP_006343831.1| hypothetical protein [Chlamydophila abortus]
Protein Family Name
Molecular Function:
All lipid-binding proteins
EC1.5 Oxidoreductases - Acting on the CH-NH group of donors
Metal-binding
//
Query=gi|493388387|ref|WP_006344578.1| hypothetical protein [Chlamydophila abortus]
Protein Family Name
Molecular Function:
EC2.7 Transferases - Transferring Phosphorus-Containing Groups
All lipid-binding proteins
Actin binding
EC4.6 Lyases - Phosphorus-Oxygen Lyases
TC3.A.5 Type II (general) secretory pathway (IISP) family
//
Query=gi|493387975|ref|WP_006344167.1| hypothetical protein [Chlamydophila abortus]
Protein Family Name
Molecular Function:
TC2.A Electrochemical Potential-driven transporters - Porters (uniporters, symporters, antiporters)
All lipid-binding proteins
7 transmembrane receptor (rhodopsin family and chemoreceptor)
Iron-binding
EC2.7 Transferases - Transferring Phosphorus-Containing Groups
TC3.A.5 Type II (general) secretory pathway (IISP) family
Magnesium-binding
Metal-binding
7 transmembrane receptor (odorant receptor)
Copper-binding
Broadly Defined Function:
Transmembrane

## Sheet: Pfam
Sequence ID	alignment start	alignment end	envelope start	envelope end	hmm acc	hmm name	type	hmm start	hmm end	hmm length	bit score	E-value	clan
WP_006343813.1	315	357	315	357	PF01476.17	LysM	Domain	1	44	44	49.3	3.5e-13	CL0187
WP_006342697.1	2	74	2	74	PF13083.3	KH_4	Domain	1	73	73	76.4	1e-21	CL0007
WP_006344461.1	14	147	13	147	PF01161.17	PBP	Domain	2	132	140	112.8	1.2e-32	No_clan
WP_006344227.1	58	141	26	146	PF02577.11	DNase-RNase	Family	45	124	84	77.8	4.8e-22	No_clan
WP_006344141.1	30	240	29	240	PF04156.11	IncA	Family	2	190	214	113.1	1.2e-32	No_clan
WP_006344021.1	4	253	3	254	PF02621.11	VitK2_biosynth	Domain	2	264	264	191.1	2.3e-56	CL0177
WP_006343973.1	10	87	9	94	PF02575.13	YbaB_DNA_bd	Family	2	79	78	70.6	9.1e-20	No_clan
WP_035395338.1	5	252	3	257	PF09825.6	BPL_N	Family	3	260	263	171.8	2e-50	CL0014
WP_006343847.1	12	63	12	63	PF03503.10	Chlam_OMP3	Family	1	54	55	74	9.5e-21	No_clan
WP_006343848.1	102	193	102	193	PF03504.10	Chlam_OMP6	Family	1	91	92	179.4	1.1e-53	No_clan
WP_006343848.1	201	270	200	271	PF01345.15	DUF11	Domain	2	75	74	57.2	1.4e-15	CL0159
WP_006343848.1	302	375	302	377	PF01345.15	DUF11	Domain	1	74	74	51.4	9.2e-14	CL0159
WP_006344111.1	11	172	8	172	PF03938.11	OmpH	Domain	4	156	165	75.8	3.2e-21	No_clan
WP_006343935.1	213	230	212	230	PF02415.14	Chlam_PMP	Repeat	2	28	27	15.5	0.016	CL0268
WP_006343935.1	242	261	240	262	PF02415.14	Chlam_PMP	Repeat	3	27	25	14.4	0.035	CL0268
WP_006343935.1	278	294	277	295	PF02415.14	Chlam_PMP	Repeat	2	27	26	14.7	0.029	CL0268
WP_006343935.1	440	590	440	591	PF07548.8	ChlamPMP_M	Family	1	172	173	56.8	2.3e-15	No_clan
WP_006343935.1	633	906	631	917	PF03797.16	Autotransporter	Domain	3	261	285	65.6	4.6e-18	CL0193
WP_006343695.1	493	860	470	862	PF04518.9	Effector_1	Family	9	369	374	379.6	1.5e-113	No_clan
WP_006343706.1	4	121	4	122	PF05932.10	CesT	Domain	1	118	120	101.5	2.8e-29	CL0097
WP_006344486.1	375	744	350	744	PF04518.9	Effector_1	Family	18	371	377	313.9	1.3e-93	No_clan
WP_006343689.1	114	209	113	212	PF00581.17	Rhodanese	Domain	2	104	103	36.2	6.4e-09	No_clan
WP_006343689.1	229	287	219	288	PF12368.5	Rhodanese_C	Family	10	63	62	47.7	1.4e-12	No_clan
WP_006344325.1	313	556	312	557	PF03572.15	Peptidase_S41	Family	2	165	253	113.3	7.4e-33	CL0127
WP_006343696.1	513	880	501	880	PF04518.9	Effector_1	Family	7	371	382	397.8	4.3e-119	No_clan
WP_006343849.1	1	147	1	147	PF05745.8	CRPA	Family	1	150	151	238.3	2.7e-71	No_clan
WP_006343725.1	22	80	19	86	PF14559.3	TPR_19	Domain	4	62	59	28.8	1.2e-06	CL0020
WP_006343725.1	111	143	111	144	PF00515.25	TPR_1	Repeat	1	33	33	38.4	6e-10	CL0020
WP_006343725.1	152	211	149	213	PF13432.3	TPR_16	Family	4	66	63	27.7	2.9e-06	CL0020
WP_006343725.1	214	245	213	246	PF00515.25	TPR_1	Repeat	2	33	32	28.2	9.9e-07	CL0020
WP_006343725.1	254	303	251	304	PF13432.3	TPR_16	Family	4	55	53	22.8	9.9e-05	CL0020
WP_006344534.1	449	531	435	567	PF07228.9	SpoIIE	Family	16	98	83	23.4	4.2e-05	CL0238
WP_006344533.1	308	374	306	375	PF00672.22	HAMP	Family	3	68	67	36.6	3.8e-09	No_clan
WP_006344533.1	442	633	441	634	PF07228.9	SpoIIE	Family	2	192	193	140.7	4.8e-41	CL0238
WP_006344406.1	23	123	19	124	PF03780.10	Asp23	Family	6	107	104	69.8	2.1e-19	No_clan
WP_006344218.1	174	281	146	294	PF13369.3	Transglut_core2	Family	18	127	111	45.4	5.3e-12	CL0125
WP_006344365.1	18	231	17	231	PF01027.17	Bax1-I	Family	3	207	219	129.3	1.5e-37	CL0453
WP_006343819.1	22	106	22	110	PF02482.16	Ribosomal_S30AE	Family	1	82	86	29.3	1e-06	No_clan
WP_006343819.1	162	213	160	215	PF16321.2	Ribosom_S30AE_C	Domain	4	55	52	34	1.5e-08	No_clan
WP_006344477.1	37	121	15	144	PF01592.13	NifU_N	Family	20	104	85	37.9	1.6e-09	CL0233
WP_006344477.1	195	252	190	255	PF01106.14	NifU	Family	7	64	58	40.5	2e-10	CL0232
WP_006343744.1	14	194	5	194	PF04390.9	LptE	Family	4	132	186	45.3	1.1e-11	No_clan
WP_006344570.1	2	397	1	400	PF06785.8	UPF0242	Family	2	397	397	680.1	7.4e-205	No_clan
WP_006344578.1	82	265	57	266	PF02511.12	Thy1	Family	33	186	186	37.1	2.5e-09	No_clan
WP_006344578.1	367	502	313	503	PF02511.12	Thy1	Family	43	186	144	70	2e-19	No_clan
WP_006343947.1	7	173	7	176	PF03190.12	Thioredox_DsbH	Family	1	159	167	191.3	9.9e-57	CL0172
WP_006344167.1	37	290	36	291	PF03631.12	Virul_fac_BrkB	Family	2	257	260	104.5	6.6e-30	No_clan
WP_006344485.1	41	386	23	387	PF04518.9	Effector_1	Family	8	370	374	348.2	4.9e-104	No_clan
WP_006343995.1	66	184	54	186	PF03099.16	BPL_LplA_LipB	Domain	20	129	122	69.2	2.8e-19	CL0040
WP_006343829.1	13	85	12	85	PF02201.15	SWIB	Domain	2	74	73	98.8	1.1e-28	No_clan
WP_006343878.1	42	172	41	173	PF01380.19	SIS	Domain	2	131	132	74.4	6.4e-21	CL0067
WP_006343878.1	208	259	202	260	PF00571.25	CBS	Domain	5	56	52	35.4	9.6e-09	No_clan
WP_035395294.1	39	309	34	310	PF01297.14	ZnuA	Family	6	255	282	138.6	2.1e-40	No_clan

## Sheet: Scop_superfamily
Sequence	gi|493388367|ref|WP_006344558.1|
Domain Number 1	Region 15-325
Classification Level	Classification	E-value
Superfamily	FMN-linked oxidoreductases	1.21e-73
Family	FMN-linked oxidoreductases	4.68e-06
Sequence	gi|493387829|ref|WP_006344021.1|
Domain Number 1	Region 3-253
Classification Level	Classification	E-value
Superfamily	Periplasmic binding protein-like II	1.71e-68
Family	Phosphate binding protein-like	8.66e-06
Sequence	gi|493388375|ref|WP_006344566.1|
Domain Number 1	Region 3-235
Classification Level	Classification	E-value
Superfamily	CofE-like	5.89e-55
Family	CofE-like	0.00034
Sequence	gi|737414287|ref|WP_035395294.1|
Domain Number 1	Region 30-312
Classification Level	Classification	E-value
Superfamily	"Helical backbone" metal receptor	8.34e-55
Family	TroA-like	0.00016
Sequence	gi|493387755|ref|WP_006343947.1|
Domain Number 1	Region 202-551
Classification Level	Classification	E-value
Superfamily	Six-hairpin glycosidases	2.58e-53
Family	N-acylglucosamine (NAG) epimerase	0.057
Sequence	gi|493387755|ref|WP_006343947.1|
Domain Number 2	Region 4-133
Classification Level	Classification	E-value
Superfamily	Thioredoxin-like	1.18e-25
Family	UAS domain	0.082
Sequence	gi|493387696|ref|WP_006343888.1|
Domain Number 1	Region 9-254
Classification Level	Classification	E-value
Superfamily	Periplasmic binding protein-like II	1.38e-50
Family	Phosphate binding protein-like	0.00026
Sequence	gi|493387686|ref|WP_006343878.1|
Domain Number 1	Region 12-308
Classification Level	Classification	E-value
Superfamily	SIS domain	2.02e-50
Family	mono-SIS domain	0.035
Sequence	gi|493387532|ref|WP_006343725.1|
Domain Number 1	Region 81-304
Classification Level	Classification	E-value
Superfamily	TPR-like	3.03e-49
Family	Tetratricopeptide repeat (TPR)	0.0039
Sequence	gi|493387532|ref|WP_006343725.1|
Domain Number 2	Region 10-118
Classification Level	Classification	E-value
Superfamily	TPR-like	1.06e-18
Family	Tetratricopeptide repeat (TPR)	0.012
Sequence	gi|493388269|ref|WP_006344461.1|
Domain Number 1	Region 1-148
Classification Level	Classification	E-value
Superfamily	PEBP-like	1.57e-41
Family	Prokaryotic PEBP-like proteins	0.00094
Sequence	gi|493388387|ref|WP_006344578.1|
Domain Number 1	Region 306-517
Classification Level	Classification	E-value
Superfamily	Thymidylate synthase-complementing protein Thy1	5.23e-41
Family	Thymidylate synthase-complementing protein Thy1	0.0039
Sequence	gi|493388387|ref|WP_006344578.1|
Domain Number 2	Region 52-279
Classification Level	Classification	E-value
Superfamily	Thymidylate synthase-complementing protein Thy1	7.32e-28
Family	Thymidylate synthase-complementing protein Thy1	0.019
Sequence	gi|493388133|ref|WP_006344325.1|
Domain Number 1	Region 280-384,457-568
Classification Level	Classification	E-value
Superfamily	ClpP/crotonase	2.49e-38
Family	Tail specific protease, catalytic domain	0.0023
Sequence	gi|493387803|ref|WP_006343995.1|
Domain Number 1	Region 3-227
Classification Level	Classification	E-value
Superfamily	Class II aaRS and biotin synthetases	2.9e-33
Family	LplA-like	0.0031
Sequence	gi|493387743|ref|WP_006343935.1|
Domain Number 1	Region 604-921
Classification Level	Classification	E-value
Superfamily	Autotransporter	1.96e-30
Family	Autotransporter	0.028
Sequence	gi|493387743|ref|WP_006343935.1|
Domain Number -	Region 93-167,200-373
Classification Level	Classification	E-value
Superfamily	Pectin lyase-like	0.00251
Family	Galacturonase	0.073
Sequence	gi|493388035|ref|WP_006344227.1|
Domain Number 1	Region 18-145
Classification Level	Classification	E-value
Superfamily	Hypothetical protein TM0160	3.79e-30
Family	Hypothetical protein TM0160	0.00087
Sequence	gi|493387513|ref|WP_006343706.1|
Domain Number 1	Region 2-125
Classification Level	Classification	E-value
Superfamily	Type III secretory system chaperone-like	2.15e-28
Family	Type III secretory system chaperone	0.0066
Sequence	gi|493387496|ref|WP_006343689.1|
Domain Number 1	Region 103-214
Classification Level	Classification	E-value
Superfamily	Rhodanese/Cell cycle control phosphatase	2.49e-28
Family	Single-domain sulfurtransferase	0.0074
Sequence	gi|493387637|ref|WP_006343829.1|
Domain Number 1	Region 5-87
Classification Level	Classification	E-value
Superfamily	SWIB/MDM2 domain	8.72e-28
Family	SWIB/MDM2 domain	0.0022
Sequence	gi|493387919|ref|WP_006344111.1|
Domain Number 1	Region 32-173
Classification Level	Classification	E-value
Superfamily	OmpH-like	5.75e-25
Family	OmpH-like	0.01
Sequence	gi|493388285|ref|WP_006344477.1|
Domain Number 1	Region 16-156
Classification Level	Classification	E-value
Superfamily	SufE/NifU	2.41e-22
Family	NifU/IscU domain	0.01
Sequence	gi|493388285|ref|WP_006344477.1|
Domain Number 2	Region 175-255
Classification Level	Classification	E-value
Superfamily	Fe-S cluster assembly (FSCA) domain-like	2.11e-14
Family	NifU C-terminal domain-like	0.0026
Sequence	gi|493387781|ref|WP_006343973.1|
Domain Number 1	Region 9-88
Classification Level	Classification	E-value
Superfamily	YbaB-like	1.96e-20
Family	YbaB-like	0.001
Sequence	gi|493387828|ref|WP_006344020.1|
Domain Number 1	Region 6-210
Classification Level	Classification	E-value
Superfamily	Purine and uridine phosphorylases	3.89e-18
Family	Purine and uridine phosphorylases	0.01
Sequence	gi|493387627|ref|WP_006343819.1|
Domain Number 1	Region 21-127
Classification Level	Classification	E-value
Superfamily	Ribosome binding protein Y (YfiA homologue)	4.84e-15
Family	Ribosome binding protein Y (YfiA homologue)	0.0059
Sequence	gi|493387621|ref|WP_006343813.1|
Domain Number 1	Region 315-357
Classification Level	Classification	E-value
Superfamily	LysM domain	2.62e-11
Family	LysM domain	0.0025
Sequence	gi|737414331|ref|WP_035395338.1|
Domain Number 1	Region 47-142
Classification Level	Classification	E-value
Superfamily	Class I glutamine amidotransferase-like	3.79e-11
Family	Class I glutamine amidotransferases (GAT)	0.092
Sequence	gi|493387660|ref|WP_006343852.1|
Domain Number 1	Region 142-258
Classification Level	Classification	E-value
Superfamily	Ribokinase-like	4.03e-11
Family	Ribokinase-like	0.015
Sequence	gi|493387660|ref|WP_006343852.1|
Domain Number -	Region 33-70
Classification Level	Classification	E-value
Superfamily	Ribokinase-like	0.0705
Family	Ribokinase-like	0.009
Sequence	gi|493388026|ref|WP_006344218.1|
Domain Number 1	Region 297-332,367-466
Classification Level	Classification	E-value
Superfamily	TPR-like	9.63e-11
Family	Tetratricopeptide repeat (TPR)	0.023
Sequence	gi|493388342|ref|WP_006344533.1|
Domain Number 1	Region 428-633
Classification Level	Classification	E-value
Superfamily	PP2C-like	2.62e-10
Family	PP2C-like	0.016
Sequence	gi|493387856|ref|WP_006344048.1|
Domain Number 1	Region 207-308
Classification Level	Classification	E-value
Superfamily	post-AAA+ oligomerization domain-like	1.68e-08
Family	DNA polymerase III clamp loader subunits, C-terminal domain	0.036
Sequence	gi|493387856|ref|WP_006344048.1|
Domain Number -	Region 51-201
Classification Level	Classification	E-value
Superfamily	P-loop containing nucleoside triphosphate hydrolases	0.000266
Family	Extended AAA-ATPase domain	0.051
Sequence	gi|493387955|ref|WP_006344147.1|
Domain Number 1	Region 5-26
Classification Level	Classification	E-value
Superfamily	Sec-C motif	7.68e-08
Family	Sec-C motif	0.0015
Sequence	gi|493386499|ref|WP_006342697.1|
Domain Number 1	Region 9-59
Classification Level	Classification	E-value
Superfamily	Prokaryotic type KH domain (KH-domain type II)	2.75e-07
Family	Prokaryotic type KH domain (KH-domain type II)	0.013
Sequence	gi|493387949|ref|WP_006344141.1|
Domain Number 1	Region 106-276
Classification Level	Classification	E-value
Superfamily	Tropomyosin	5.17e-06
Family	Tropomyosin	0.0046
Sequence	gi|737414395|ref|WP_035395401.1|
Domain Number -	Region 109-274
Classification Level	Classification	E-value
Superfamily	Macro domain-like	0.000224
Family	Macro domain	0.015
Sequence	gi|493387975|ref|WP_006344167.1|
Domain Number -	Region 331-394
Classification Level	Classification	E-value
Superfamily	"Winged helix" DNA-binding domain	0.00114
Family	Transcription factor E/IIe-alpha, N-terminal domain	0.078
Sequence	gi|493388082|ref|WP_006344274.1|
Domain Number -	Region 81-226
Classification Level	Classification	E-value
Superfamily	Mog1p/PsbP-like	0.00575
Family	PsbP-like	0.011
Sequence	gi|493388343|ref|WP_006344534.1|
Domain Number -	Region 322-363
Classification Level	Classification	E-value
Superfamily	HAMP domain-like	0.0144
Family	HAMP domain	0.015
Sequence	gi|493388142|ref|WP_006344334.1|
Domain Number -	Region 270-356
Classification Level	Classification	E-value
Superfamily	tRNA-binding arm	0.0173
Family	Seryl-tRNA synthetase (SerRS)	0.026
Sequence	gi|493388142|ref|WP_006344334.1|
Domain Number -	Region 39-119
Classification Level	Classification	E-value
Superfamily	MFS general substrate transporter	0.0102
Family	LacY-like proton/sugar symporter	0.069
Sequence	gi|493388235|ref|WP_006344427.1|
Domain Number -	Region 430-473
Classification Level	Classification	E-value
Superfamily	Homeodomain-like	0.0637
Family	Homeodomain	0.024
Sequence	gi|493388293|ref|WP_006344485.1|
Domain Number -	Region 210-263
Classification Level	Classification	E-value
Superfamily	Bacterial hemolysins	0.0759
Family	HBL-like	0.051

## Sheet: Categories of hypothetical prot
Sequence ID	Catagories	Superfamily
WP_006344227.1	Binding	DNase-RNase superfamily
WP_006342697.1	Binding	KH-I superfamily
WP_006343813.1	Binding	LysM superfamily
WP_035395401.1	Binding	Macro superfamily
WP_006344461.1	Binding	PEBP superfamily
WP_006343888.1	Binding	Periplasmic_Binding_Protein_Type_2 superfamily
WP_006344021.1	Binding	Periplasmic_Binding_Protein_Type_2 superfamily
WP_006344141.1	Binding	Prefoldin superfamily
WP_006343819.1	Binding	RaiA superfamily
WP_006344147.1	Binding	SEC-C superfamily
WP_006344255.1	Binding	SH3 superfamily
WP_006343878.1	Binding	SIS superfamily
WP_006344558.1	Binding	TIM_phosphate_binding superfamily
WP_006343973.1	Binding	YbaB_DNA_bd superfamily
WP_006344427.1	Defence	iSH2_PI3K_IA_R superfamily
WP_006343829.1	Defence	SWIB superfamily
WP_006344570.1	Defence	XRCC4 superfamily
WP_006343995.1	Enzymes	BPL_LplA_LipB superfamily
WP_006344048.1	Enzymes	DNA_pol3_delta superfamily
WP_006344566.1	Enzymes	F420_ligase superfamily
WP_035395338.1	Enzymes	GAT_1 superfamily
WP_006344020.1	Enzymes	PNP_UDP_1 superfamily
WP_006344334.1	Enzymes	PT_UbiA superfamily
WP_006343689.1	Enzymes	RHOD superfamily
WP_006343852.1	Enzymes	ribokinase_pfkB_like superfamily
WP_006343738.1	Enzymes	V-ATPase_G superfamily
WP_006343847.1	OMP	Chlam_OMP3 superfamily
WP_006343848.1	OMP	Chlam_OMP6 superfamily
WP_006343935.1	OMP	ChlamPMP_M superfamily
WP_006343849.1	OMP	CRPA superfamily
WP_006344111.1	OMP	OmpH superfamily
WP_006343706.1	Secreatory	CesT superfamily
WP_006343695.1	Secreatory	Effector_1 superfamily
WP_006343696.1	Secreatory	Effector_1 superfamily
WP_006344485.1	Secreatory	Effector_1 superfamily
WP_006344486.1	Secreatory	Effector_1 superfamily
WP_006344325.1	Signalling	Peptidase_S41 superfamily
WP_006344533.1	Signalling	PP2Cc superfamily
WP_006344534.1	Signalling	PP2Cc superfamily
WP_006343947.1	Signalling	Thioredoxin_like superfamily
WP_006343725.1	Signalling	TPR_1 superfamily
WP_006344218.1	Signalling	Transglut_core2 superfamily
WP_035395294.1	Signalling	TroA-like superfamily
WP_006344406.1	Other	Asp23 superfamily
WP_006344365.1	Other	BI-1-like superfamily
WP_006343744.1	Other	Globin_like superfamily
WP_006344477.1	Other	IscU_like superfamily
WP_006344274.1	Other	PsbP superfamily
WP_006343831.1	Other	SprT-like superfamily
WP_006344578.1	Other	Thy1 superfamily
WP_006344167.1	Other	Virul_fac_BrkB superfamily

## Sheet: Reanalysis of Official Annot.
Query	Length	Official annotation	Query	Reanalysis of Official annotation
WP_006342694.1	240	MULTISPECIES: ABC transporter ATP-binding protein	WP_006342694.1	ATP-binding cassette component of YhbG transport system; The ABC transporters belonging to the YhbG family are similar to members of the Mj1267_LivG family, which is involved in the transport of branched-chain amino acids. The genes yhbG and yhbN are located in a single operon and may function together in cell envelope during biogenesis. YhbG is the putative ATP-binding cassette component and Yhb…
WP_006342697.1	78	MULTISPECIES: hypothetical protein	WP_006342697.1	hypothetical protein; Provisional
WP_006342771.1	284	MULTISPECIES: 50S ribosomal protein L2	WP_006342771.1	Ribosomal Proteins L2, C-terminal domain; Ribosomal Proteins L2, C-terminal domain.
WP_006342772.1	88	MULTISPECIES: 30S ribosomal protein S19	WP_006342772.1	30S ribosomal protein S19; Reviewed
WP_006342787.1	122	MULTISPECIES: 30S ribosomal protein S13	WP_006342787.1	30S ribosomal protein S13; Validated
WP_006342788.1	132	MULTISPECIES: 30S ribosomal protein S11	WP_006342788.1	30S ribosomal protein S11; Validated
WP_006342790.1	142	MULTISPECIES: 50S ribosomal protein L17	WP_006342790.1	50S ribosomal protein L17; Validated
WP_006342805.1	464	MULTISPECIES: transcription termination factor Rho	WP_006342805.1	Transcription termination factor rho is a bacterial ATP-dependent RNA/DNA helicase. It is a homohexamer. Each monomer consists of an N-terminal domain of the OB fold, which is responsible for binding to cysteine rich nucleotides. This alignment is of the C-terminal ATP binding domain.
WP_006342868.1	123	MULTISPECIES: 30S ribosomal protein S12	WP_006342868.1	30S ribosomal protein S12; Validated
WP_006342871.1	105	MULTISPECIES: 30S ribosomal protein S10	WP_006342871.1	30S ribosomal protein S10; Reviewed
WP_006342876.1	82	MULTISPECIES: 50S ribosomal protein L27	WP_006342876.1	50S ribosomal protein L27; Validated
WP_006342889.1	124	MULTISPECIES: RNA polymerase-binding transcription factor	WP_006342889.1	RNA polymerase-binding transcription factor DksA [Translation, ribosomal structure and biogenesis]; DnaK suppressor protein [Signal transduction mechanisms].
WP_006342890.1	152	MULTISPECIES: NrdR family transcriptional regulator	WP_006342890.1	ATP cone domain; ATP cone domain.
WP_006342970.1	100	MULTISPECIES: asparaginyl/glutamyl-tRNA amidotransferase subunit C	WP_006342970.1	aspartyl/glutamyl-tRNA amidotransferase subunit C; Reviewed
WP_006343002.1	58	MULTISPECIES: 30S ribosomal protein S21	WP_006343002.1	30S ribosomal protein S21; Reviewed
WP_006343123.1	366	MULTISPECIES: DNA polymerase III subunit beta	WP_006343123.1	Beta clamp domain. The beta subunit (processivity factor) of DNA polymerase III holoenzyme, refered to as the beta clamp, forms a ring shaped dimer that encircles dsDNA (sliding clamp) in bacteria. The beta-clamp is structurally similar to the trimeric ring formed by PCNA (found in eukaryotes and archaea) and the processivity factor (found in bacteriophages T4 and RB69). This structural correspon…
WP_006343173.1	470	MULTISPECIES: magnesium transporter	WP_006343173.1	Divalent cation transporter; This region is the integral membrane part of the eubacterial MgtE family of magnesium transporters. Related regions are found also in archaebacterial and eukaryotic proteins. All the archaebacterial and eukaryotic examples have two copies of the region. This suggests that the eubacterial examples may act as dimers. Members of this family probably transport Mg2+ or oth…
WP_006343203.1	52	MULTISPECIES: 50S ribosomal protein L33	WP_006343203.1	50S ribosomal protein L33; Validated
WP_006343361.1	141	MULTISPECIES: 50S ribosomal protein L11	WP_006343361.1	Ribosomal protein L11. Ribosomal protein L11, together with proteins L10 and L7/L12, and 23S rRNA, form the L7/L12 stalk on the surface of the large subunit of the ribosome. The homologous eukaryotic cytoplasmic protein is also called 60S ribosomal protein L12, which is distinct from the L12 involved in the formation of the L7/L12 stalk. The C-terminal domain (CTD) of L11 is essential for binding…
WP_006343364.1	394	MULTISPECIES: elongation factor Tu	WP_006343364.1	Elongation Factor Tu (EF-Tu) GTP-binding proteins; EF-Tu subfamily. This subfamily includes orthologs of translation elongation factor EF-Tu in bacteria, mitochondria, and chloroplasts. It is one of several GTP-binding translation factors found in the larger family of GTP-binding elongation factors. The eukaryotic counterpart, eukaryotic translation elongation factor 1 (eEF-1 alpha), is excluded …
WP_006343365.1	73	MULTISPECIES: translation initiation factor IF-1	WP_006343365.1	translation initiation factor IF-1; Validated
WP_006343425.1	89	MULTISPECIES: 30S ribosomal protein S15	WP_006343425.1	30S ribosomal protein S15; Reviewed
WP_006343435.1	186	MULTISPECIES: translation initiation factor IF-3	WP_006343435.1	Translation initiation factor IF-3, C-terminal domain; Translation initiation factor IF-3, C-terminal domain.
WP_006343575.1	366	MULTISPECIES: rod shape-determining protein	WP_006343575.1	MreB and similar proteins; MreB is a bacterial protein which assembles into filaments resembling those of eukaryotic F-actin. It is involved in determining the shape of rod-like bacterial cells, by assembling into large fibrous spirals beneath the cell membrane. MreB has also been implicated in chromosome segregation; specifically MreB is thought to bind to and segregate the replication origin of…
WP_006343578.1	203	MULTISPECIES: ATP-dependent Clp protease proteolytic subunit	WP_006343578.1	ATP-dependent Clp protease proteolytic subunit; Reviewed
WP_006343598.1	94	MULTISPECIES: EscS/YscS/HrcS family type III secretion system export apparatus protein	WP_006343598.1	Type III secretory pathway, component EscS [Intracellular trafficking, secretion, and vesicular transport]; Type III secretory pathway, component EscS [Intracellular trafficking and secretion].
WP_006343680.1	331	delta-aminolevulinic acid dehydratase	WP_006343680.1	delta-aminolevulinic acid dehydratase; Validated
WP_006343681.1	472	NADH:ubiquinone reductase (Na(+)-transporting) subunit A	WP_006343681.1	SLBB domain; SLBB domain.
WP_006343683.1	717	transcript cleavage factor	WP_006343683.1	Transcription elongation factor, N-terminal; This domain adopts a long alpha-hairpin structure.
WP_006343684.1	397	aromatic amino acid aminotransferase	WP_006343684.1	aromatic amino acid aminotransferase; Provisional
WP_006343686.1	1044	exodeoxyribonuclease V subunit beta	WP_006343686.1	P-loop containing Nucleoside Triphosphate Hydrolases; Members of the P-loop NTPase domain superfamily are characterized by a conserved nucleotide phosphate-binding motif, also referred to as the Walker A motif (GxxxxGK[S/T], where x is any residue), and the Walker B motif (hhhh[D/E], where h is a hydrophobic residue). The Walker A and B motifs bind the beta-gamma phosphate moiety of the bound nuc…
WP_006343687.1	1022	exodeoxyribonuclease V subunit gamma	WP_006343687.1	UvrD-like helicase C-terminal domain; This domain is found at the C-terminus of a wide variety of helicase enzymes. This domain has a AAA-like structural fold.
WP_006343688.1	570	MFS transporter	WP_006343688.1	The Major Facilitator Superfamily (MFS) is a large and diverse group of secondary transporters that includes uniporters, symporters, and antiporters. MFS proteins facilitate the transport across cytoplasmic or internal membranes of a variety of substrates including ions, sugar phosphates, drugs, neurotransmitters, nucleosides, amino acids, and peptides. They do so using the electrochemical potent…
WP_006343690.1	209	30S ribosomal protein S4	WP_006343690.1	Ribosomal protein S4/S9 N-terminal domain; This family includes small ribosomal subunit S9 from prokaryotes and S16 from metazoans. This domain is predicted to bind to ribosomal RNA. This domain is composed of four helices in the known structure. However the domain is discontinuous in sequence and the alignment for this family contains only the first three helices.
WP_006343691.1	289	deoxyribonuclease IV	WP_006343691.1	endonuclease IV; Provisional
WP_006343692.1	547	membrane protein	WP_006343692.1	Multidrug and toxic compound extrusion family and similar proteins; The integral membrane proteins from the MATE family are involved in exporting metabolites across the cell membrane and are responsible for multidrug resistance (MDR) in many bacteria and animals. MATE has also been identified as a large multigene family in plants, where the proteins are linked to disease resistance. A number of f…
WP_006343699.1	269	2-dehydro-3-deoxyphosphooctonate aldolase	WP_006343699.1	2-dehydro-3-deoxyphosphooctonate aldolase; Provisional
WP_006343700.1	325	ribosomal large subunit pseudouridine synthase D	WP_006343700.1	Pseudouridine synthase, RsuA/RluD family; This group is comprised of eukaryotic, bacterial and archeal proteins similar to eight site specific Escherichia coli pseudouridine synthases: RsuA, RluA, RluB, RluC, RluD, RluE, RluF and TruA. Pseudouridine synthases catalyze the isomerization of specific uridines in a n RNA molecule to pseudouridines (5-ribosyluracil, psi) requiring no cofactors. E. col…
WP_006343703.1	479	DNA topoisomerase IV subunit A	WP_006343703.1	DNA Topoisomerase, subtype IIA; domain A'; bacterial DNA topoisomerase IV (C subunit, ParC), bacterial DNA gyrases (A subunit, GyrA),mammalian DNA toposiomerases II. DNA topoisomerases are essential enzymes that regulate the conformational changes in DNA topology by catalysing the concerted breakage and rejoining of DNA strands during normal cellular growth.
WP_006343704.1	602	DNA topoisomerase IV subunit B	WP_006343704.1	TOPRIM_TopoIIA_like: topoisomerase-primase (TOPRIM) nucleotidyl transferase/hydrolase domain of the type found in proteins of the type IIA family of DNA topoisomerases similar to Saccharomyces cerevisiae Topoisomerase II. TopoIIA enzymes cut both strands of the duplex DNA to remove (relax) both positive and negative supercoils in DNA. These enzymes covalently attach to the 5' ends of the cut DNA,…
WP_006343705.1	338	glutamyl-tRNA reductase	WP_006343705.1	Rossmann-fold NAD(P)(+)-binding proteins; A large family of proteins that share a Rossmann-fold NAD(P)H/NAD(P)(+) binding (NADB) domain. The NADB domain is found in numerous dehydrogenases of metabolic pathways such as glycolysis, and many other redox enzymes. NAD binding involves numerous hydrogen-bonds and van der Waals contacts, in particular H-bonding of residues in a turn between the first s…
WP_006343706.1	134	Tir chaperone family protein	WP_006343706.1	Tir chaperone protein (CesT) family; This family consists of a number of bacterial sequences which are highly similar to the Tir chaperone protein in E. Coli. In many Gram-negative bacteria, a key indicator of pathogenic potential is the possession of a specialized type III secretion system, which is utilized to deliver virulence effector proteins directly into the host cell cytosol. Many of the …
WP_006343707.1	793	EscD/YscD/HrpQ family type III secretion system inner membrane ring protein	WP_006343707.1	Forkhead associated domain (FHA); found in eukaryotic and prokaryotic proteins. Putative nuclear signalling domain. FHA domains may bind phosphothreonine, phosphoserine and sometimes phosphotyrosine. In eukaryotes, many FHA domain-containing proteins localize to the nucleus, where they participate in establishing or maintaining cell cycle checkpoints, DNA repair, or transcriptional regulation. Me…
WP_006343712.1	442	EscN/YscN/HrcN family type III secretion system ATPase	WP_006343712.1	Flagellum-specific ATPase/type III secretory pathway virulence-related protein. This group of ATPases are responsible for the export of flagellum and virulence-related proteins. The bacterial flagellar motor is similar to the F0F1-ATPase, in that they both are proton driven rotary molecular devices. However, the main function of the bacterial flagellar motor is to rotate the flagellar filament fo…
WP_006343714.1	371	type III secretion system protein	WP_006343714.1	Type III flagellar switch regulator (C-ring) FliN C-term; This family includes the C-terminal region of flagellar motor switch proteins FliN and FliM. It is associated with family FliM, pfam02154 and family FliN_N pfam16973.
WP_006343715.1	502	protein kinase	WP_006343715.1	Catalytic domain of bacterial Serine/Threonine kinases, PknB and similar proteins; STKs catalyze the transfer of the gamma-phosphoryl group from ATP to serine/threonine residues on protein substrates. This subfamily includes many bacterial eukaryotic-type STKs including Staphylococcus aureus PknB (also called PrkC or Stk1), Bacillus subtilis PrkC, and Mycobacterium tuberculosis Pkn proteins (PknB…
WP_006343716.1	909	secretin	WP_006343716.1	Bacterial type II and III secretion system protein; Bacterial type II and III secretion system protein.
WP_006343717.1	358	ATP--guanido phosphotransferase	WP_006343717.1	Phosphagen (guanidino) kinases; Phosphagen (guanidino) kinases are enzymes that transphosphorylate a high energy phosphoguanidino compound, like phosphocreatine (PCr) in the case of creatine kinase (CK) or phosphoarginine in the case of arginine kinase, which is used as an energy-storage and -transport metabolite, to ADP, thereby creating ATP. The substrate binding site is located in the cleft be…
WP_006343718.1	172	excinuclease ABC subunit B	WP_006343718.1	UvrB/uvrC motif; UvrB/uvrC motif.
WP_006343719.1	180	ribosome-recycling factor	WP_006343719.1	ribosome recycling factor; Reviewed
WP_006343720.1	246	UMP kinase	WP_006343720.1	uridylate kinase; This protein, also called UMP kinase, converts UMP to UDP by adding a phosphate from ATP. It is the first step in pyrimidine biosynthesis. GTP is an allosteric activator. In a large fraction of all bacterial genomes, the gene tends to be located immediately downstream of elongation factor Ts and upstream of ribosome recycling factor. A related protein family, believed to be equi…
WP_006343721.1	282	elongation factor Ts	WP_006343721.1	Elongation factor TS; Elongation factor TS.
WP_006343722.1	276	30S ribosomal protein S2	WP_006343722.1	ribosomal protein S2, bacterial type; This model describes the bacterial, ribosomal, and chloroplast forms of ribosomal protein S2. TIGR01012 describes the archaeal and cytosolic forms. [Protein synthesis, Ribosomal proteins: synthesis and modification]
WP_006343723.1	389	major outer membrane protein	WP_006343723.1	Chlamydia major outer membrane protein; The major outer membrane protein of Chlamydia contains four symmetrically spaced variable domains (VDs I to IV). This protein is believed to be an integral part to the pathogenesis, possibly adhesion. Along with the lipopolysaccharide, the major out membrane protein (MOMP) makes up the surface of the elementary body cell. The MOMP is the protein used to det…
WP_006343724.1	1090	peptidase	WP_006343724.1	Penicillin-binding Protein dimerization domain; This domain is found at the N terminus of Class B High Molecular Weight Penicillin-Binding Proteins. Its function has not been precisely defined, but is strongly implicated in PBP polymerization. The domain forms a largely disordered 'sugar tongs' structure.
WP_006343726.1	484	Fe-S cluster assembly protein SufB	WP_006343726.1	Uncharacterized protein family (UPF0051); Uncharacterized protein family (UPF0051).
WP_006343727.1	255	ABC transporter ATP-binding protein	WP_006343727.1	ABC-type transport system involved in Fe-S cluster assembly, ATPase component; Biosynthesis of iron-sulfur clusters (Fe-S) depends on multi-protein systems. The SUF system of E. coli and Erwinia chrysanthemi is important for Fe-S biogenesis under stressful conditions. The SUF system is made of six proteins: SufC is an atypical cytoplasmic ABC-ATPase, which forms a complex with SufB and SufD; SufA…
WP_006343728.1	426	ABC transporter	WP_006343728.1	FeS assembly protein SufD; This protein, SufD, forms a cytosolic complex SufBCD. This complex enhances the cysteine desulfurase of SufSE. The system, together with SufA, is believed to act in iron-sulfur cluster formation during oxidative stress. SufB and SufD are homologous. Note that SufC belongs to the family of ABC transporter ATP binding proteins, so this protein, encoded by an adjacent gene…
WP_006343729.1	406	cysteine desulfurase	WP_006343729.1	Aspartate aminotransferase (AAT) superfamily (fold type I) of pyridoxal phosphate (PLP)-dependent enzymes. PLP combines with an alpha-amino acid to form a compound called a Schiff base or aldimine intermediate, which depending on the reaction, is the substrate in four kinds of reactions (1) transamination (movement of amino groups), (2) racemization (redistribution of enantiomers), (3) decarboxyl…
WP_006343730.1	262	polysaccharide deacetylase	WP_006343730.1	Catalytic NodB homology domain of the carbohydrate esterase 4 superfamily; The carbohydrate esterase 4 (CE4) superfamily mainly includes chitin deacetylases (EC 3.5.1.41), bacterial peptidoglycan N-acetylglucosamine deacetylases (EC 3.5.1.-), and acetylxylan esterases (EC 3.1.1.72), which catalyze the N- or O-deacetylation of substrates such as acetylated chitin, peptidoglycan, and acetylated xyl…
WP_006343732.1	279	chromosome partitioning protein ParB	WP_006343732.1	ParB-like nuclease domain; ParB-like nuclease domain.
WP_006343733.1	322	ABC transporter ATP-binding protein	WP_006343733.1	ATP-binding cassette domain of nickel/oligopeptides specific transporters; The ABC transporter subfamily specific for the transport of dipeptides, oligopeptides (OppD), and nickel (NikDE). The NikABCDE system of E. coli belongs to this family and is composed of the periplasmic binding protein NikA, two integral membrane components (NikB and NikC), and two ATPase (NikD and NikE). The NikABCDE tran…
WP_006343734.1	320	dipeptide/oligopeptide/nickel ABC transporter ATP-binding protein	WP_006343734.1	ATP-binding cassette domain of nickel/oligopeptides specific transporters; The ABC transporter subfamily specific for the transport of dipeptides, oligopeptides (OppD), and nickel (NikDE). The NikABCDE system of E. coli belongs to this family and is composed of the periplasmic binding protein NikA, two integral membrane components (NikB and NikC), and two ATPase (NikD and NikE). The NikABCDE tran…
WP_006343735.1	224	TIGR00153 family protein	WP_006343735.1	TIGR00153 family protein; An apparent homolog with a suggested function is Pit accessory protein from Sinorhizobium meliloti, which may be involved in phosphate (Pi) transport. [Hypothetical proteins, Conserved]
WP_006343736.1	426	anion permease	WP_006343736.1	Phosphate transporter family; This family includes PHO-4 from Neurospora crassa which is a is a Na(+)-phosphate symporter. This family also contains the leukaemia virus receptor SLC20A1.
WP_006343737.1	403	phosphoglycerate kinase	WP_006343737.1	phosphoglycerate kinase; Provisional
WP_006343742.1	433	D-alanyl-D-alanine carboxypeptidase	WP_006343742.1	Penicillin binding protein transpeptidase domain; The active site serine is conserved in all members of this family.
WP_006343743.1	141	histidine kinase	WP_006343743.1	Anti-sigma regulatory factor (Ser/Thr protein kinase) [Signal transduction mechanisms]; Anti-sigma regulatory factor (Ser/Thr protein kinase) [Signal transduction mechanisms].
WP_006343748.1	455	MFS transporter	WP_006343748.1	The Major Facilitator Superfamily (MFS) is a large and diverse group of secondary transporters that includes uniporters, symporters, and antiporters. MFS proteins facilitate the transport across cytoplasmic or internal membranes of a variety of substrates including ions, sugar phosphates, drugs, neurotransmitters, nucleosides, amino acids, and peptides. They do so using the electrochemical potent…
WP_006343750.1	430	histidine--tRNA ligase	WP_006343750.1	Class II Histidinyl-tRNA synthetase (HisRS)-like catalytic core domain. HisRS is a homodimer. It is responsible for the attachment of histidine to the 3' OH group of ribose of the appropriate tRNA. This domain is primarily responsible for ATP-dependent formation of the enzyme bound aminoacyl-adenylate. Class II assignment is based upon its structure and the presence of three characteristic sequen…
WP_006343751.1	584	aspartate--tRNA ligase	WP_006343751.1	Asp tRNA synthetase (aspRS) class II core domain. Class II assignment is based upon its structure and the presence of three characteristic sequence motifs. AspRS is a homodimer, which attaches a specific amino acid to the 3' OH group of ribose of the appropriate tRNA. The catalytic core domain is primarily responsible for the ATP-dependent formation of the enzyme bound aminoacyl-adenylate. AspRS …
WP_006343752.1	255	peptidylprolyl isomerase	WP_006343752.1	FKBP-type peptidyl-prolyl cis-trans isomerase; FKBP-type peptidyl-prolyl cis-trans isomerase.
WP_006343753.1	156	tRNA methyltransferase	WP_006343753.1	tRNA(Leu) C34 or U34 (ribose-2'-O)-methylase TrmL, contains SPOUT domain [Translation, ribosomal structure and biogenesis]; Predicted rRNA methylase (SpoU class) [Translation, ribosomal structure and biogenesis].
WP_006343754.1	102	thiol reductase thioredoxin	WP_006343754.1	thioredoxin; Several proteins, such as protein disulfide isomerase, have two or more copies of a domain closely related to thioredoxin. This model is designed to recognize authentic thioredoxin, a small protein that should be hit exactly once by this model. Any protein that hits once with a score greater than the second (per domain) trusted cutoff may be taken as thioredoxin. [Energy metabolism, …
WP_006343756.1	153	tRNA (adenosine(37)-N6)-threonylcarbamoyltransferase complex ATPase subunit type 1 TsaE	WP_006343756.1	P-loop containing Nucleoside Triphosphate Hydrolases; Members of the P-loop NTPase domain superfamily are characterized by a conserved nucleotide phosphate-binding motif, also referred to as the Walker A motif (GxxxxGK[S/T], where x is any residue), and the Walker B motif (hhhh[D/E], where h is a hydrophobic residue). The Walker A and B motifs bind the beta-gamma phosphate moiety of the bound nuc…
WP_006343757.1	249	DNA polymerase III subunit epsilon	WP_006343757.1	exonuclease domain in DNA-polymerase alpha and epsilon chain, ribonuclease T and other exonucleases; exonuclease domain in DNA-polymerase alpha and epsilon chain, ribonuclease T and other exonucleases.
WP_006343758.1	156	acyl-CoA thioesterase	WP_006343758.1	Acyl-CoA hydrolase [Lipid transport and metabolism]; Acyl-CoA hydrolase [Lipid metabolism].
WP_006343759.1	541	apolipoprotein N-acyltransferase	WP_006343759.1	Nitrilase superfamily, including nitrile- or amide-hydrolyzing enzymes and amide-condensing enzymes; This superfamily (also known as the C-N hydrolase superfamily) contains hydrolases that break carbon-nitrogen bonds; it includes nitrilases, cyanide dihydratases, aliphatic amidases, N-terminal amidases, beta-ureidopropionases, biotinidases, pantotheinase, N-carbamyl-D-amino acid amidohydrolases, …
WP_006343761.1	154	beta-hydroxyacyl-ACP dehydratase	WP_006343761.1	(3R)-hydroxymyristoyl-ACP dehydratase; Reviewed
WP_006343762.1	279	acyl	WP_006343762.1	UDP-N-acetylglucosamine O-acyltransferase (UDP-GlcNAc acyltransferase): Proteins in this family catalyze the transfer of (R)-3-hydroxymyristic acid from its acyl carrier protein thioester to UDP-GlcNAc. It is the first enzyme in the lipid A biosynthetic pathway and is also referred to as LpxA. Lipid A is essential for the growth of Escherichia coli and related bacteria. It is also essential for m…
WP_006343763.1	321	methionyl-tRNA formyltransferase	WP_006343763.1	Methionyl-tRNA formyltransferase, N-terminal hydrolase domain; Methionyl-tRNA formyltransferase (Met-tRNA-FMT), N-terminal formyltransferase domain. Met-tRNA-FMT transfers a formyl group from N-10 formyltetrahydrofolate to the amino terminal end of a methionyl-aminoacyl-tRNA acyl moiety, yielding formyl-Met-tRNA. Formyl-Met-tRNA plays essential role in protein translation initiation by forming co…
WP_006343765.1	221	50S ribosomal protein L3	WP_006343765.1	50S ribosomal protein L3; Validated
WP_006343766.1	224	50S ribosomal protein L4	WP_006343766.1	50S ribosomal protein L4; Provisional
WP_006343767.1	111	50S ribosomal protein L23	WP_006343767.1	50S ribosomal protein L23; Reviewed
WP_006343768.1	111	50S ribosomal protein L22	WP_006343768.1	50S ribosomal protein L22; Reviewed
WP_006343769.1	223	30S ribosomal protein S3	WP_006343769.1	Ribosomal protein S3, C-terminal domain; This family contains a central domain pfam00013, hence the amino and carboxyl terminal domains are stored separately. This is a minimal carboxyl-terminal domain. Some are much longer.
WP_006343770.1	138	50S ribosomal protein L16	WP_006343770.1	50S ribosomal protein L16; Reviewed
WP_006343771.1	72	50S ribosomal protein L29	WP_006343771.1	Ribosomal protein L29 [Translation, ribosomal structure and biogenesis]; Ribosomal protein L29 [Translation, ribosomal structure and biogenesis].
WP_006343772.1	83	30S ribosomal protein S17	WP_006343772.1	30S ribosomal protein S17; Reviewed
WP_006343773.1	122	50S ribosomal protein L14	WP_006343773.1	50S ribosomal protein L14; Validated
WP_006343774.1	113	50S ribosomal protein L24	WP_006343774.1	50S ribosomal protein L24; Reviewed
WP_006343775.1	180	50S ribosomal protein L5	WP_006343775.1	ribosomal L5P family C-terminus; This region is found associated with pfam00281.
WP_006343776.1	133	30S ribosomal protein S8	WP_006343776.1	30S ribosomal protein S8; Validated
WP_006343777.1	183	50S ribosomal protein L6	WP_006343777.1	Ribosomal protein L6; Ribosomal protein L6.
WP_006343778.1	123	50S ribosomal protein L18	WP_006343778.1	50S ribosomal protein L18; Reviewed
WP_006343779.1	166	30S ribosomal protein S5	WP_006343779.1	Ribosomal protein S5, N-terminal domain; Ribosomal protein S5, N-terminal domain.
WP_006343780.1	144	50S ribosomal protein L15	WP_006343780.1	ribosomal protein L15, bacterial/organelle; [Protein synthesis, Ribosomal proteins: synthesis and modification]
WP_006343781.1	457	preprotein translocase subunit SecY	WP_006343781.1	SecY translocase; SecY translocase.
WP_006343782.1	376	DNA-directed RNA polymerase subunit alpha	WP_006343782.1	N-terminal domain of the Alpha subunit of Bacterial RNA polymerase; The bacterial alpha subunit of RNA polymerase (RNAP) consists of two independently folded domains: an amino-terminal domain (alphaNTD) and a carboxy-terminal domain (alphaCTD). AlphaCTD is not required for RNAP assembly but interacts with transcription activators. AlphaNTD is essential in vivo and in vitro for RNAP assembly and b…
WP_006343783.1	335	type I glyceraldehyde-3-phosphate dehydrogenase	WP_006343783.1	Glyceraldehyde 3-phosphate dehydrogenase, C-terminal domain; GAPDH is a tetrameric NAD-binding enzyme involved in glycolysis and glyconeogenesis. C-terminal domain is a mixed alpha/antiparallel beta fold.
WP_006343786.1	168	crossover junction endodeoxyribonuclease RuvC	WP_006343786.1	Holliday junction resolvase; Reviewed
WP_006343788.1	141	nucleoside-diphosphate kinase	WP_006343788.1	mulitfunctional nucleoside diphosphate kinase/apyrimidinic endonuclease/3'-; Validated
WP_006343790.1	611	tRNA uridine-5-carboxymethylaminomethyl(34) synthesis enzyme MnmG	WP_006343790.1	GidA associated domain; The GidA associated domain is a domain that has been identified at the C-terminus of protein GidA. It consists of several helices, the last three being rather short and forming small bundle. GidA is an tRNA modification enzyme found in bacteria and mitochondrial. Based on mutational analysis this domain has been suggested to be implicated in binding of the D-stem of tRNA a…
WP_006343792.1	168	CDP-alcohol phosphatidyltransferase	WP_006343792.1	Phosphatidylglycerophosphate synthase [Lipid transport and metabolism]; Phosphatidylglycerophosphate synthase [Lipid metabolism].
WP_006343793.1	549	ATPase AAA	WP_006343793.1	The Major Facilitator Superfamily (MFS) is a large and diverse group of secondary transporters that includes uniporters, symporters, and antiporters. MFS proteins facilitate the transport across cytoplasmic or internal membranes of a variety of substrates including ions, sugar phosphates, drugs, neurotransmitters, nucleosides, amino acids, and peptides. They do so using the electrochemical potent…
WP_006343795.1	869	DNA polymerase I	WP_006343795.1	Polymerase I functions primarily to fill DNA gaps that arise during DNA repair, recombination and replication; Family A polymerase (polymerase I) functions primarily to fill DNA gaps that arise during DNA repair, recombination and replication. DNA-dependent DNA polymerases can be classified in six main groups based upon phylogenetic relationships with E. coli polymerase I (classA), E. coli polyme…
WP_006343796.1	202	dephospho-CoA kinase	WP_006343796.1	dephospho-CoA kinase; Reviewed
WP_006343799.1	442	glucose-1-phosphate adenylyltransferase	WP_006343799.1	ADP-glucose pyrophosphorylase is involved in the biosynthesis of glycogen or starch; ADP-glucose pyrophosphorylase (glucose-1-phosphate adenylyltransferase) catalyzes a very important step in the biosynthesis of alpha 1,4-glucans (glycogen or starch) in bacteria and plants: synthesis of the activated glucosyl donor, ADP-glucose, from glucose-1-phosphate and ATP. ADP-glucose pyrophosphorylase is a…
WP_006343800.1	247	phoshohydrolase	WP_006343800.1	metallophosphatase superfamily, metallophosphatase domain; Metallophosphatases (MPPs), also known as metallophosphoesterases, phosphodiesterases (PDEs), binuclear metallophosphoesterases, and dimetal-containing phosphoesterases (DMPs), represent a diverse superfamily of enzymes with a conserved domain containing an active site consisting of two metal ions (usually manganese, iron, or zinc) coordi…
WP_006343801.1	187	methylase	WP_006343801.1	16S rRNA G966 N2-methylase RsmD [Translation, ribosomal structure and biogenesis]; N6-adenine-specific methylase [DNA replication, recombination, and repair].
WP_006343802.1	250	ABC transporter substrate-binding protein	WP_006343802.1	Bacterial periplasmic transport systems use membrane-bound complexes and substrate-bound, membrane-associated, periplasmic binding proteins (PBPs) to transport a wide variety of substrates, such as, amino acids, peptides, sugars, vitamins and inorganic ions. PBPs have two cell-membrane translocation functions: bind substrate, and interact with the membrane bound complex. A diverse group of peripl…
WP_006343803.1	318	ferrochelatase	WP_006343803.1	Ferrochelatase, C-terminal domain: Ferrochelatase (protoheme ferrolyase or HemH) is the terminal enzyme of the heme biosynthetic pathway. It catalyzes the insertion of ferrous iron into the protoporphyrin IX ring yielding protoheme. This enzyme is ubiquitous in nature and widely distributed in bacteria and eukaryotes. Recently, some archaeal members have been identified. The oligomeric state of t…
WP_006343807.1	705	peptide ABC transporter substrate-binding protein	WP_006343807.1	The substrate-binding domain of an ABC-type nickel/oligopeptide-like import system contains the type 2 periplasmic binding fold; This family represents the periplasmic substrate-binding domain of nickel/dipeptide/oligopeptide transport systems, which function in the import of nickel and peptides, and other closely related proteins. The oligopeptide-binding protein OppA is a periplasmic component …
WP_006343808.1	489	ABC transporter permease	WP_006343808.1	Transmembrane subunit (TM) found in Periplasmic Binding Protein (PBP)-dependent ATP-Binding Cassette (ABC) transporters which generally bind type 2 PBPs. These types of transporters consist of a PBP, two TMs, and two cytoplasmic ABC ATPase subunits, and are mainly involved in importing solutes from the environment. The solute is captured by the PBP which delivers it to a gated translocation pathw…
WP_006343809.1	577	ABC transporter permease	WP_006343809.1	Binding-protein-dependent transport system inner membrane component; The alignments cover the most conserved region of the proteins, which is thought to be located in a cytoplasmic loop between two transmembrane domains. The members of this family have a variable number of transmembrane helices.
WP_006343810.1	175	DNA methyltransferase	WP_006343810.1	The DNA repair protein O6-alkylguanine-DNA alkyltransferase (ATase; also known as AGT, AGAT and MGMT) reverses O6-alkylation DNA damage by transferring O6-alkyl adducts to an active site cysteine irreversibly, without inducing DNA strand breaks. ATases are specific for repair of guanines with O6-alkyl adducts, however human ATase is not limited to O6-methylguanine, repairing many other adducts at…
WP_006343812.1	794	phenylalanine--tRNA ligase subunit beta	WP_006343812.1	B3/4 domain; This domain is found in tRNA synthetase beta subunits as well as in some non tRNA synthetase proteins.
WP_006343815.1	264	MULTISPECIES: hypothetical protein	WP_006343815.1	Uncharacterized protein, Rmd1/YagE family [Function unknown]; Uncharacterized conserved protein [Function unknown].
WP_006343817.1	241	DNA repair protein RecO	WP_006343817.1	Recombination protein O C terminal; Recombination protein O (RecO) is involved in DNA repair and pfam00470 pathway recombination.
WP_006343820.1	386	two-component system response regulator	WP_006343820.1	Sigma-54 interaction domain; Sigma-54 interaction domain.
WP_006343822.1	350	PAS domain-containing sensor histidine kinase	WP_006343822.1	Histidine kinase-like ATPases; Histidine kinase-, DNA gyrase B-, phytochrome-like ATPases.
WP_006343825.1	229	haloacid dehalogenase	WP_006343825.1	Haloacid Dehalogenase-like Hydrolases; The haloacid dehalogenase (HAD) superfamily includes carbon and phosphorus hydrolases such as 2-haloalkonoate dehalogenase, epoxide hydrolase, phosphoserine phosphatase, phosphomannomutase, phosphoglycolate phosphatase, P-type ATPase, among others. These proteins catalyze nucleophilic substitution reactions at phosphorus or carbon centers, using a conserved …
WP_006343826.1	268	tRNA pseudouridine(38-40) synthase TruA	WP_006343826.1	Eukaryotic and bacterial pseudouridine synthases similar to E. coli TruA; This group consists of eukaryotic and bacterial pseudouridine synthases similar to E. coli TruA, Pseudomonas aeruginosa truA and human pseudouridine synthase-like 1 (PUSL1). Pseudouridine synthases catalyze the isomerization of specific uridines in an RNA molecule to pseudouridines (5-ribosyluracil, psi). No cofactors are r…
WP_006343828.1	324	UDP-2,3-diacylglucosamine pyrophosphohydrolase	WP_006343828.1	Predicted phosphohydrolase, MPP superfamily [General function prediction only]; Predicted phosphohydrolases [General function prediction only].
WP_006343830.1	170	acetyltransferase	WP_006343830.1	Acetyltransferase (GNAT) family; This family contains proteins with N-acetyltransferase functions such as Elp3-related proteins.
WP_006343832.1	238	transcriptional regulator	WP_006343832.1	DNA-binding regulatory protein, YebC/PmpR family; This model describes a minimally characterized protein family, restricted to bacteria excepting for some eukaryotic sequences that have possible transit peptides. YebC from E. coli is crystallized, and PA0964 from Pseudomonas aeruginosa has been shown to be a sequence-specific DNA-binding regulatory protein. In silico analysis suggests a role in H…
WP_006343834.1	444	UDP-N-acetylglucosamine 1-carboxyvinyltransferase	WP_006343834.1	This domain family includes the Enolpyruvate transferase (EPT) family and the RNA 3' phosphate cyclase family (RTPC). These 2 families differ in that EPT is formed by 3 repeats of an alpha-beta structural domain while RTPC has 3 similar repeats with a 4th slightly different domain inserted between the 2nd and 3rd repeat. They evidently share the same active site location, although the catalytic r…
WP_006343835.1	562	arginine--tRNA ligase	WP_006343835.1	catalytic core domain of arginyl-tRNA synthetases; Arginyl tRNA synthetase (ArgRS) catalytic core domain. This class I enzyme is a monomer which aminoacylates the 2'-OH of the nucleotide at the 3' of the appropriate tRNA. The core domain is based on the Rossman fold and is responsible for the ATP-dependent formation of the enzyme bound aminoacyl-adenylate. There are at least three subgroups of Ar…
WP_006343836.1	215	1-acyl-sn-glycerol-3-phosphate acyltransferase	WP_006343836.1	Lysophospholipid Acyltransferases (LPLATs) of Glycerophospholipid Biosynthesis: AGPAT-like; Lysophospholipid acyltransferase (LPLAT) superfamily member: acyltransferases of de novo and remodeling pathways of glycerophospholipid biosynthesis which catalyze the incorporation of an acyl group from either acylCoAs or acyl-acyl carrier proteins (acylACPs) into acceptors such as glycerol 3-phosphate, d…
WP_006343837.1	216	cytidylate kinase	WP_006343837.1	cytidylate kinase; Provisional
WP_006343838.1	306	phosphatidate cytidylyltransferase	WP_006343838.1	Cytidylyltransferase family; The members of this family are integral membrane protein cytidylyltransferases. The family includes phosphatidate cytidylyltransferase EC:2.7.7.41 as well as Sec59 from yeast. Sec59 is a dolichol kinase EC:2.7.1.108.
WP_006343839.1	250	isoprenyl transferase	WP_006343839.1	undecaprenyl pyrophosphate synthase; Provisional
WP_006343841.1	1404	preprotein translocase subunit SecD	WP_006343841.1	Protein export membrane protein; This family consists of various prokaryotic SecD and SecF protein export membrane proteins. This SecD and SecF proteins are part of the multimeric protein export complex comprising SecA, D, E, F, G, Y, and YajC. SecD and SecF are required to maintain a proton motive force.
WP_006343842.1	590	single-stranded-DNA-specific exonuclease RecJ	WP_006343842.1	DHH family; It is predicted that this family of proteins all perform a phosphoesterase function. It included the single stranded DNA exonuclease RecJ.
WP_006343844.1	182	transcriptional regulator	WP_006343844.1	Helix-turn-helix domain; This domain is a DNA-binding helix-turn-helix domain.
WP_006343845.1	505	glutamate--tRNA ligase	WP_006343845.1	catalytic core domain of discriminating glutamyl-tRNA synthetase; Discriminating Glutamyl-tRNA synthetase (GluRS) catalytic core domain . The discriminating form of GluRS is only found in bacteria and cellular organelles. GluRS is a monomer that attaches Glu to the appropriate tRNA. Like other class I tRNA synthetases, GluRS aminoacylates the 2'-OH of the nucleotide at the 3' end of the tRNA. The…
WP_006343850.1	651	peptidase S41	WP_006343850.1	C-terminal processing peptidase; serine protease family S41; The C-terminal processing peptidase (CPP, EC 3.4.21.102) also known as tail-specific protease (tsp), the photosystem II D1 C-terminal processing protease (D1P), and other related S41 protease family members are present in this CD. CPP is synthesized as a precursor form with a carboxyl-terminal extension. It specifically recognizes a C-t…
WP_006343853.1	157	30S ribosomal protein S7	WP_006343853.1	30S ribosomal protein S7; Validated
WP_006343854.1	694	elongation factor G	WP_006343854.1	Elongation factor G (EF-G) family involved in both the elongation and ribosome recycling phases of protein synthesis; Translocation is mediated by EF-G (also called translocase). The structure of EF-G closely resembles that of the complex between EF-Tu and tRNA. This is an example of molecular mimicry; a protein domain evolved so that it mimics the shape of a tRNA molecule. EF-G in the GTP form b…
WP_006343856.1	349	oxidoreductase	WP_006343856.1	Ferredoxin reductase (FNR), an FAD and NAD(P) binding protein, was intially identified as a chloroplast reductase activity, catalyzing the electron transfer from reduced iron-sulfur protein ferredoxin to NADP+ as the final step in the electron transport mechanism of photosystem I. FNR transfers electrons from reduced ferredoxin to FAD (forming FADH2 via a semiquinone intermediate) and then transf…
WP_006343857.1	176	2-C-methyl-D-erythritol 2,4-cyclodiphosphate synthase	WP_006343857.1	2-C-methyl-D-erythritol 2,4-cyclodiphosphate synthase; Reviewed
WP_006343859.1	106	50S ribosomal protein L21	WP_006343859.1	50S ribosomal protein L21; Validated
WP_006343860.1	335	GTPase ObgE	WP_006343860.1	Obg GTPase; The Obg nucleotide binding protein subfamily has been implicated in stress response, chromosome partitioning, replication initiation, mycelium development, and sporulation. Obg proteins are among a large group of GTP binding proteins conserved from bacteria to humans. The E. coli homolog, ObgE is believed to function in ribosomal biogenesis. Members of the subfamily contain two equall…
WP_006343862.1	239	metal ABC transporter ATP-binding protein	WP_006343862.1	P-loop containing Nucleoside Triphosphate Hydrolases; Members of the P-loop NTPase domain superfamily are characterized by a conserved nucleotide phosphate-binding motif, also referred to as the Walker A motif (GxxxxGK[S/T], where x is any residue), and the Walker B motif (hhhh[D/E], where h is a hydrophobic residue). The Walker A and B motifs bind the beta-gamma phosphate moiety of the bound nuc…
WP_006343863.1	278	metal ABC transporter substrate-binding protein	WP_006343863.1	Helical backbone metal receptor (TroA-like domain). These proteins have been shown to function in the ABC transport of ferric siderophores and metal ions such as Mn2+, Fe3+, Cu2+ and/or Zn2+. Their ligand binding site is formed in the interface between two globular domains linked by a single helix. Many of these proteins also possess a low complexity region containing a metal-binding histidine-ri…
WP_006343864.1	212	thiamine phosphate synthase	WP_006343864.1	Thiamine monophosphate synthase (TMP synthase)/TenI. TMP synthase catalyzes an important step in the thiamine biosynthesis pathway, the substitution of the pyrophosphate of 2-methyl-4-amino-5- hydroxymethylpyrimidine pyrophosphate by 4-methyl-5- (beta-hydroxyethyl) thiazole phosphate to yield thiamine phosphate. TenI is a enzymatically inactive regulatory protein involved in the regulation of sev…
WP_006343865.1	262	hydroxyethylthiazole kinase	WP_006343865.1	4-methyl-5-beta-hydroxyethylthiazole (Thz) kinase catalyzes the phosphorylation of the hydroxylgroup of Thz. A reaction that allows cells to recycle Thz into the thiamine biosynthesis pathway, as an alternative to its synthesis from cysteine, tyrosine and 1-deoxy-D-xylulose-5-phosphate.
WP_006343866.1	1788	membrane protein	WP_006343866.1	Chlamydia polymorphic membrane protein middle domain; This family contains several Chlamydia polymorphic membrane proteins. Chlamydia pneumoniae is an obligate intracellular bacterium and a common human pathogen causing infection of the upper and lower respiratory tract. This domain is found between the beta-helical repeats (pfam02415) and the C-terminal pfam03797. This domain is excised subseque…
WP_006343867.1	933	membrane protein	WP_006343867.1	Chlamydia polymorphic membrane protein middle domain; This family contains several Chlamydia polymorphic membrane proteins. Chlamydia pneumoniae is an obligate intracellular bacterium and a common human pathogen causing infection of the upper and lower respiratory tract. This domain is found between the beta-helical repeats (pfam02415) and the C-terminal pfam03797. This domain is excised subseque…
WP_006343870.1	449	sodium/alanine symporter protein	WP_006343870.1	Sodium:alanine symporter family; Sodium:alanine symporter family.
WP_006343871.1	165	signal peptidase II	WP_006343871.1	lipoprotein signal peptidase; Reviewed
WP_006343872.1	197	riboflavin synthase subunit alpha	WP_006343872.1	Riboflavin synthase and similar proteins; Riboflavin synthase catalyzes the dismutation of two molecules of 6,7-dimethyl-8-(1'-D-ribityl)-lumazine (DMRL) to yield riboflavin (vitamin B12) and 4-ribitylamino-5-amino-2,6-dihydroxypyrimidine (RAADP). Riboflavin synthase is a homotrimer and the catalysis does not require any cofactors. Active sites are located between pairs of monomers, but only one …
WP_006343873.1	274	DNA methyltransferase	WP_006343873.1	S-adenosylmethionine-dependent methyltransferases (SAM or AdoMet-MTase), class I; AdoMet-MTases are enzymes that use S-adenosyl-L-methionine (SAM or AdoMet) as a substrate for methyltransfer, creating the product S-adenosyl-L-homocysteine (AdoHcy). There are at least five structurally distinct families of AdoMet-MTases, class I being the largest and most diverse. Within this class enzymes can be …
WP_006343874.1	265	23S rRNA methyltransferase	WP_006343874.1	SpoU rRNA Methylase family; This family of proteins probably use S-AdoMet.
WP_006343876.1	416	sodium:dicarboxylate symporter	WP_006343876.1	Na+/H+-dicarboxylate symporter [Energy production and conversion]; Na+/H+-dicarboxylate symporters [Energy production and conversion].
WP_006343877.1	389	branched-chain alpha-keto acid dehydrogenase subunit E2	WP_006343877.1	2-oxoacid dehydrogenases acyltransferase (catalytic domain); These proteins contain one to three copies of a lipoyl binding domain followed by the catalytic domain.
WP_006343882.1	221	uroporphyrinogen-III synthase	WP_006343882.1	uroporphyrinogen-III synthase; Reviewed
WP_006343883.1	497	serine hydroxymethyltransferase	WP_006343883.1	serine hydroxymethyltransferase; Provisional
WP_006343884.1	192	MULTISPECIES: ATP-dependent Clp protease proteolytic subunit	WP_006343884.1	ATP-dependent Clp protease proteolytic subunit; Reviewed
WP_006343885.1	260	diaminopimelate epimerase	WP_006343885.1	Diaminopimelate epimerase; Diaminopimelate epimerase contains two domains of the same alpha/beta fold, both contained in this family.
WP_006343887.1	230	bifunctional demethylmenaquinone methyltransferase/2-methoxy-6-polyprenyl-1,4-benzoquinol methylase	WP_006343887.1	ubiquinone/menaquinone biosynthesis methyltransferase; Reviewed
WP_006343889.1	370	radical SAM protein	WP_006343889.1	Radical SAM superfamily. Enzymes of this family generate radicals by combining a 4Fe-4S cluster and S-adenosylmethionine (SAM) in close proximity. They are characterized by a conserved CxxxCxxC motif, which coordinates the conserved iron-sulfur cluster. Mechanistically, they share the transfer of a single electron from the iron-sulfur cluster to SAM, which leads to its reductive cleavage to methi…
WP_006343893.1	374	hemolysin	WP_006343893.1	This cd contains two tandem repeats of the cystathionine beta-synthase (CBS pair) domains associated with the CorC_HlyC domain. CorC_HlyC is a transporter associated domain. This small domain is found in Na+/H+ antiporters, in proteins involved in magnesium and cobalt efflux, and in association with some proteins of unknown function. The function of the CorC_HlyC domain is uncertain but it might …
WP_006343894.1	158	16S rRNA maturation RNase YbeY	WP_006343894.1	ssRNA-specific RNase YbeY, 16S rRNA maturation enzyme [Translation, ribosomal structure and biogenesis]; Predicted metal-dependent hydrolase [General function prediction only].
WP_006343896.1	221	membrane protein	WP_006343896.1	Uncharacterized membrane protein [Function unknown]; Uncharacterized conserved protein [Function unknown].
WP_006343897.1	190	DNA-3-methyladenine glycosylase	WP_006343897.1	Alkyladenine DNA glycosylase catalyzes the first step in base excision repair; Alkyladenine DNA glycosylase (AAG), also known as 3-methyladenine DNA glycosylase, catalyzes the first step in base excision repair (BER) by cleaving damaged DNA bases within double-stranded DNA to produce an abasic site. AAG bends DNA by intercalating between the base pairs, causing the damaged base to flip out of the…
WP_006343898.1	682	ribonuclease R	WP_006343898.1	RNB domain; This domain is the catalytic domain of ribonuclease II.
WP_006343899.1	659	molecular chaperone DnaK	WP_006343899.1	Nucleotide-binding domain of human HSPA9 and similar proteins; This subfamily includes human mitochondrial HSPA9 (also known as 70-kDa heat shock protein 9, CSA; MOT; MOT2; GRP75; PBP74; GRP-75; HSPA9B; MTHSP75; the gene encoding HSPA9 maps to 5q31.1), Escherichia coli DnaK, Saccharomyces cerevisiae Stress-seventy subfamily Q protein 1/Ssq1p (also called Ssc2p, Ssh1p, mtHSP70 homolog), and S. cer…
WP_006343900.1	191	nucleotide exchange factor GrpE	WP_006343900.1	GrpE; GrpE.
WP_006343901.1	386	heat-inducible transcriptional repressor HrcA	WP_006343901.1	HrcA protein C terminal domain; HrcA is found to negatively regulate the transcription of heat shock genes. HrcA contains an amino terminal helix-turn-helix domain, however this corresponds to the carboxy terminal domain.
WP_006343902.1	577	proline--tRNA ligase	WP_006343902.1	Prolyl-tRNA synthetase (ProRS) class II core catalytic domain. ProRS is a homodimer. It is responsible for the attachment of proline to the 3' OH group of ribose of the appropriate tRNA. This domain is primarily responsible for ATP-dependent formation of the enzyme bound aminoacyl-adenylate. Class II assignment is based upon its structure and the presence of three characteristic sequence motifs i…
WP_006343906.1	347	ABC transporter substrate-binding protein	WP_006343906.1	ABC-type uncharacterized transport system, periplasmic component [General function prediction only]; ABC-type uncharacterized transport system, periplasmic component [General function prediction only].
WP_006343907.1	398	LL-diaminopimelate aminotransferase	WP_006343907.1	Aspartate aminotransferase family. This family belongs to pyridoxal phosphate (PLP)-dependent aspartate aminotransferase superfamily (fold I). Pyridoxal phosphate combines with an alpha-amino acid to form a compound called a Schiff base or aldimine intermediate, which depending on the reaction, is the substrate in four kinds of reactions (1) transamination (movement of amino groups), (2) racemiza…
WP_006343910.1	694	transporter	WP_006343910.1	Predicted Rossmann fold nucleotide-binding protein [General function prediction only]; Predicted Rossmann fold nucleotide-binding protein [General function prediction only].
WP_006343912.1	110	histidine triad nucleotide-binding protein	WP_006343912.1	Protein Kinase C Interacting protein related (PKCI): PKCI and related proteins belong to the ubiquitous HIT family of hydrolases that act on alpha-phosphates of ribonucleotides. The members of this subgroup have a conserved HxHxHxx motif (x is a hydrophobic residue) that is a signature for this family. No enzymatic activity has been reported however, for PKCI and its related members.
WP_006343915.1	444	proline permease	WP_006343915.1	Solute carrier 5 family, sodium/glucose transporters and related proteins; solute-binding domain; This family represents the solute-binding domain of SLC5 proteins (also called the sodium/glucose cotransporter family or solute sodium symporter family) that co-transport Na+ with sugars, amino acids, inorganic ions or vitamins. Family members include: the human glucose (SGLT1, 2, 4, 5), chiro-inosi…
WP_006343917.1	1079	membrane protein	WP_006343917.1	OTU-like cysteine protease; This family is comprised of a group of predicted cysteine proteases, homologous to the Ovarian Tumour (OTU) gene in Drosophila. Members include proteins from eukaryotes, viruses and pathogenic bacterium. The conserved cysteine and histidine, and possibly the aspartate, represent the catalytic residues in this putative group of proteases.
WP_006343918.1	254	ABC transporter substrate-binding protein	WP_006343918.1	Type 2 periplasmic binding fold superfamily; This evolutionary model and hierarchy represent the ligand-binding domains found in solute binding proteins that serve as initial receptors in the transport, signal transduction and channel gating. The PBP2 proteins share the same architecture as periplasmic binding proteins type 1 (PBP1), but have a different topology. They are typically comprised of …
WP_006343920.1	273	hydrolase	WP_006343920.1	uncharacterized subgroup of the MBL-fold_metallo-hydrolase superfamily; MBL-fold metallo; Members of the MBL-fold metallohydrolase superfamily are mainly hydrolytic enzymes which carry out a variety of biological functions. The class B metal beta-lactamases (MBLs) for which this fold was named perform only a small fraction of the activities included in this superfamily.Activities carried out by s…
WP_006343921.1	462	GTPase HflX	WP_006343921.1	HflX GTPase family; HflX subfamily. A distinct conserved domain with a glycine-rich segment N-terminal of the GTPase domain characterizes the HflX subfamily. The E. coli HflX has been implicated in the control of the lambda cII repressor proteolysis, but the actual biological functions of these GTPases remain unclear. HflX is widespread, but not universally represented in all three superkingdoms.
WP_006343922.1	421	tRNA (N(6)-L-threonylcarbamoyladenosine(37)-C(2))-methylthiotransferase MtaB	WP_006343922.1	Uncharacterized protein family UPF0004; This family is the N terminal half of the Prosite family. The C-terminal half has been shown to be related to MiaB proteins. This domain is a nearly always found in conjunction with pfam04055 and pfam01938 although its function is uncertain.
WP_006343924.1	721	glycogen-branching enzyme	WP_006343924.1	Alpha amylase catalytic domain found in the Glycogen branching enzyme (also called 1,4-alpha-glucan branching enzyme); The glycogen branching enzyme catalyzes the third step of glycogen biosynthesis by the cleavage of an alpha-(1,4)-glucosidic linkage and the formation a new alpha-(1,6)-branch by subsequent transfer of cleaved oligosaccharide. They are part of a group called branching enzymes whi…
WP_006343927.1	988	membrane protein	WP_006343927.1	Autotransporter beta-domain; Secretion of protein products occurs by a number of different pathways in bacteria. One of these pathways known as the type IV pathway was first described for the IgA1 protease. The protein component that mediates secretion through the outer membrane is contained within the secreted protein itself, hence the proteins secreted in this way are called autotransporters. T…
WP_006343928.1	953	membrane protein	WP_006343928.1	Autotransporter beta-domain; Secretion of protein products occurs by a number of different pathways in bacteria. One of these pathways known as the type IV pathway was first described for the IgA1 protease. The protein component that mediates secretion through the outer membrane is contained within the secreted protein itself, hence the proteins secreted in this way are called autotransporters. T…
WP_006343929.1	357	membrane protein	WP_006343929.1	Autotransporter beta-domain; Secretion of protein products occurs by a number of different pathways in bacteria. One of these pathways known as the type IV pathway was first described for the IgA1 protease. The protein component that mediates secretion through the outer membrane is contained within the secreted protein itself, hence the proteins secreted in this way are called autotransporters. T…
WP_006343930.1	980	membrane protein	WP_006343930.1	Autotransporter beta-domain; Secretion of protein products occurs by a number of different pathways in bacteria. One of these pathways known as the type IV pathway was first described for the IgA1 protease. The protein component that mediates secretion through the outer membrane is contained within the secreted protein itself, hence the proteins secreted in this way are called autotransporters. T…
WP_006343931.1	1024	membrane protein	WP_006343931.1	Autotransporter beta-domain; Secretion of protein products occurs by a number of different pathways in bacteria. One of these pathways known as the type IV pathway was first described for the IgA1 protease. The protein component that mediates secretion through the outer membrane is contained within the secreted protein itself, hence the proteins secreted in this way are called autotransporters. T…
WP_006343932.1	840	membrane protein	WP_006343932.1	Autotransporter beta-domain; Secretion of protein products occurs by a number of different pathways in bacteria. One of these pathways known as the type IV pathway was first described for the IgA1 protease. The protein component that mediates secretion through the outer membrane is contained within the secreted protein itself, hence the proteins secreted in this way are called autotransporters. T…
WP_006343933.1	850	membrane protein	WP_006343933.1	Autotransporter beta-domain; Secretion of protein products occurs by a number of different pathways in bacteria. One of these pathways known as the type IV pathway was first described for the IgA1 protease. The protein component that mediates secretion through the outer membrane is contained within the secreted protein itself, hence the proteins secreted in this way are called autotransporters. T…
WP_006343936.1	1378	autotransporter	WP_006343936.1	Autotransporter beta-domain; Secretion of protein products occurs by a number of different pathways in bacteria. One of these pathways known as the type IV pathway was first described for the IgA1 protease. The protein component that mediates secretion through the outer membrane is contained within the secreted protein itself, hence the proteins secreted in this way are called autotransporters. T…
WP_006343937.1	91	DUF378 domain-containing protein	WP_006343937.1	Uncharacterized membrane protein YuzA, DUF378 family [Function unknown]; Uncharacterized conserved protein [Function unknown].
WP_006343938.1	491	aspartyl/glutamyl-tRNA amidotransferase subunit A	WP_006343938.1	aspartyl/glutamyl-tRNA amidotransferase subunit A; Reviewed
WP_006343939.1	487	aspartyl/glutamyl-tRNA amidotransferase subunit B	WP_006343939.1	GatB/GatE catalytic domain; This domain is found in the GatB and GatE proteins.
WP_006343943.1	300	ribonuclease HIII	WP_006343943.1	Bacterial type 2 ribonuclease, HII and HIII-like; This family includes type 2 RNases H from several bacteria, such as Bacillus subtilis, which have two different RNases, HII and HIII. RNases HIII are distinguished by having a large (70-90 residues) N-terminal extension of unknown function. In addition, the active site of RNase HIII differs from that of other RNases H; replacing the fourth residue…
WP_006343944.1	143	MULTISPECIES: DNA-binding protein	WP_006343944.1	Helix-turn-helix domain; This domain is a helix-turn-helix domain that probably binds to DNA.
WP_006343949.1	278	16S rRNA (adenine(1518)-N(6)/adenine(1519)-N(6))-dimethyltransferase	WP_006343949.1	16S ribosomal RNA methyltransferase KsgA/Dim1 family protein; Reviewed
WP_006343950.1	644	1-deoxy-D-xylulose-5-phosphate synthase	WP_006343950.1	1-deoxy-D-xylulose-5-phosphate synthase; This family contains 1-deoxyxylulose-5-phosphate synthase (DXP synthase), an enzyme which catalyzes the thiamine pyrophosphoate-dependent acyloin condensation reaction between carbon atoms 2 and 3 of pyruvate and glyceraldehyde 3-phosphate, to yield 1-deoxy-D- xylulose-5-phosphate, a precursor in the biosynthetic pathway to isoprenoids, thiamine (vitamin B…
WP_006343952.1	75	MULTISPECIES: exodeoxyribonuclease VII small subunit	WP_006343952.1	exodeoxyribonuclease VII small subunit; Provisional
WP_006343953.1	555	exodeoxyribonuclease VII large subunit	WP_006343953.1	Exonuclease VII, large subunit; This family consist of exonuclease VII, large subunit EC:3.1.11.6 This enzyme catalyzes exonucleolytic cleavage in either 5'->3' or 3'->5' direction to yield 5'-phosphomononucleotides. This exonuclease VII enzyme is composed of one large subunit and 4 small ones.
WP_006343954.1	254	triose-phosphate isomerase	WP_006343954.1	triosephosphate isomerase; Provisional
WP_006343955.1	104	MULTISPECIES: preprotein translocase subunit SecG	WP_006343955.1	Preprotein translocase subunit SecG [Intracellular trafficking, secretion, and vesicular transport]; Preprotein translocase subunit SecG [Intracellular trafficking and secretion].
WP_006343956.1	184	peptide deformylase	WP_006343956.1	peptide deformylase; Reviewed
WP_006343958.1	568	PBS lyase	WP_006343958.1	HEAT repeat [General function prediction only]; FOG: HEAT repeat [Energy production and conversion].
WP_006343959.1	196	septum formation inhibitor Maf	WP_006343959.1	Maf-like protein; Reviewed
WP_006343961.1	312	tyrosine recombinase XerC	WP_006343961.1	XerD and XerC integrases, C-terminal catalytic domains; XerDC-like integrases are involved in the site-specific integration and excision of lysogenic bacteriophage genomes, transposition of conjugative transposons, termination of chromosomal replication, and stable plasmid inheritance. They share the same fold in their catalytic domain containing six conserved active site residues and the overall…
WP_006343962.1	306	ribonuclease Z	WP_006343962.1	ribonuclease Z; Processing of the 3-prime end of tRNA precursors may be the result of endonuclease or exonuclease activity, and differs in different species. Member of this family are ribonuclease Z, a tRNA 3-prime endonuclease that processes tRNAs to prepare for addition of CCA. In species where all tRNA sequences already have the CCA tail, such as E. coli, the need for such an enzyme is unclear…
WP_006343964.1	818	endopeptidase La	WP_006343964.1	Subunit ChlI of Mg-chelatase; Subunit ChlI of Mg-chelatase.
WP_006343965.1	213	O-sialoglycoprotein endopeptidase	WP_006343965.1	tRNA A37 threonylcarbamoyladenosine modification protein TsaB [Translation, ribosomal structure and biogenesis]; Inactive homolog of metal-dependent proteases, putative molecular chaperone [Posttranslational modification, protein turnover, chaperones].
WP_006343966.1	391	molecular chaperone DnaJ	WP_006343966.1	C-terminal substrate binding domain of DnaJ and HSP40; The C-terminal region of the DnaJ/Hsp40 protein mediates oligomerization and binding to denatured polypeptide substrate. DnaJ/Hsp40 is a widely conserved heat-shock protein. It prevents the aggregation of unfolded substrate and forms a ternary complex with both substrate and DnaK/Hsp70; the N-terminal J-domain of DnaJ/Hsp40 stimulates the ATP…
WP_006343967.1	678	MFS transporter	WP_006343967.1	TPP-dependent pyruvate or acetoin dehydrogenase subunit alpha [Energy production and conversion]; Pyruvate/2-oxoglutarate dehydrogenase complex, dehydrogenase (E1) component, eukaryotic type, alpha subunit [Energy production and conversion].
WP_006343971.1	113	phosphocarrier protein HPr	WP_006343971.1	Phosphotransferase System HPr (HPr) Family; The HPr family are bacterial proteins (or domains of proteins) which function in phosphoryl transfer system (PTS) systems. They include energy-coupling components which catalyze sugar uptake via a group translocation mechanism. The functions of most of these proteins are not known, but they presumably function in PTS-related regulatory capacities. All s…
WP_006343972.1	566	phosphoenolpyruvate--protein phosphotransferase	WP_006343972.1	Malate synthase catalyzes the Claisen condensation of glyoxylate and acetyl-CoA to malyl-CoA , which hydrolyzes to malate and CoA. This reaction is part of the glyoxylate cycle, which allows certain organisms, like plants and fungi, to derive their carbon requirements from two-carbon compounds, by bypassing the two carboxylation steps of the citric acid cycle.
WP_006343973.1	96	nucleoid-associated protein, YbaB/EbfC family	WP_006343973.1	hypothetical protein; Validated
WP_006343974.1	443	DNA polymerase III subunit gamma/tau	WP_006343974.1	The AAA+ (ATPases Associated with a wide variety of cellular Activities) superfamily represents an ancient group of ATPases belonging to the ASCE (for additional strand, catalytic E) division of the P-loop NTPase fold. The ASCE division also includes ABC, RecA-like, VirD4-like, PilT-like, and SF1/2 helicases. Members of the AAA+ ATPases function as molecular chaperons, ATPase subunits of protease…
WP_006343975.1	698	HDIG domain-containing protein	WP_006343975.1	Metal dependent phosphohydrolases with conserved 'HD' motif
WP_006343979.1	249	hydroxymethylbilane synthase	WP_006343979.1	porphobilinogen deaminase; Provisional
WP_006343981.1	237	ribonuclease 3	WP_006343981.1	RIBOc. Ribonuclease III C terminal domain. This group consists of eukaryotic, bacterial and archeal ribonuclease III (RNAse III) proteins. RNAse III is a double stranded RNA-specific endonuclease. Prokaryotic RNAse III is important in post-transcriptional control of mRNA stability and translational efficiency. It is involved in the processing of ribosomal RNA precursors. Prokaryotic RNAse III als…
WP_006343982.1	154	DUF5070 domain-containing protein	WP_006343982.1	Domain of unknown function (DUF5070); Domain of unknown function (DUF5070).
WP_006343983.1	601	phosphoglucomutase	WP_006343983.1	This CD includes PGM2 (phosphoglucomutase 2) and PGM2L1 (phosphoglucomutase 2-like 1). The mammalian PGM2 is thought to be a phosphopentomutase that catalyzes the conversion of the nucleoside breakdown products, ribose-1-phosphate and deoxyribose-1-phosphate to the corresponding 5-phosphopentoses. PGM2L1 is thought to catalyze the 1,3-bisphosphoglycerate-dependent synthesis of glucose 1,6-bisphos…
WP_006343984.1	207	superoxide dismutase	WP_006343984.1	Iron/manganese superoxide dismutases, C-terminal domain; superoxide dismutases (SODs) catalyze the conversion of superoxide radicals to hydrogen peroxide and molecular oxygen. Three evolutionarily distinct families of SODs are known, of which the Mn/Fe-binding family is one. In humans, there is a cytoplasmic Cu/Zn SOD, and a mitochondrial Mn/Fe SOD. C-terminal domain is a mixed alpha/beta fold.
WP_006343985.1	308	acetyl-CoA carboxylase subunit beta	WP_006343985.1	acetyl-CoA carboxylase subunit beta; Validated
WP_006343986.1	147	deoxyuridine 5\'-triphosphate nucleotidohydrolase	WP_006343986.1	deoxyuridine 5'-triphosphate nucleotidohydrolase; Provisional
WP_006343987.1	158	PTS fructose transporter subunit IIA	WP_006343987.1	PTS_IIA, PTS system, fructose/mannitol specific IIA subunit. The bacterial phosphoenolpyruvate: sugar phosphotransferase system (PTS) is a multi-protein system involved in the regulation of a variety of metabolic and transcriptional processes. This family is one of four structurally and functionally distinct group IIA PTS system cytoplasmic enzymes, necessary for the uptake of carbohydrates acros…
WP_006343988.1	226	PTS fructose transporter subunit IIA	WP_006343988.1	Phosphotransferase system mannitol/fructose-specific IIA domain (Ntr-type) [Carbohydrate transport and metabolism, Signal transduction mechanisms]; Phosphotransferase system mannitol/fructose-specific IIA domain (Ntr-type) [Carbohydrate transport and metabolism / Signal transduction mechanisms].
WP_006343993.1	362	tRNA 2-thiouridine(34) synthase MnmA	WP_006343993.1	tRNA-specific 2-thiouridylase MnmA; Reviewed
WP_006343994.1	845	ATP-dependent Clp protease ATP-binding protein	WP_006343994.1	AAA domain (Cdc48 subfamily); This Pfam entry includes some of the AAA proteins not detected by the pfam00004 model.
WP_006343998.1	113	glycine cleavage protein H-like protein	WP_006343998.1	glycine cleavage system protein H; Provisional
WP_006344001.1	264	NADH:ubiquinone reductase (Na(+)-transporting) subunit E	WP_006344001.1	Na(+)-translocating NADH-quinone reductase subunit E; Provisional
WP_006344002.1	213	NADH:ubiquinone reductase (Na(+)-transporting) subunit D	WP_006344002.1	Na(+)-translocating NADH-quinone reductase subunit D; Validated
WP_006344003.1	320	NADH:ubiquinone reductase (Na(+)-transporting) subunit C	WP_006344003.1	NADH:ubiquinone oxidoreductase, Na(+)-translocating, C subunit; This model represents the NqrC subunit of the six-protein, Na(+)-pumping NADH-quinone reductase of a number of marine and pathogenic Gram-negative bacteria. This oxidoreductase complex functions primarily as a sodium ion pump. [Transport and binding proteins, Cations and iron carrying compounds]
WP_006344004.1	503	NADH:ubiquinone reductase (Na(+)-transporting) subunit B	WP_006344004.1	Na(+)-translocating NADH-quinone reductase subunit B; Provisional
WP_006344007.1	450	chromosomal replication initiation protein DnaA	WP_006344007.1	P-loop containing Nucleoside Triphosphate Hydrolases; Members of the P-loop NTPase domain superfamily are characterized by a conserved nucleotide phosphate-binding motif, also referred to as the Walker A motif (GxxxxGK[S/T], where x is any residue), and the Walker B motif (hhhh[D/E], where h is a hydrophobic residue). The Walker A and B motifs bind the beta-gamma phosphate moiety of the bound nuc…
WP_006344010.1	298	16S rRNA (cytosine(1402)-N(4))-methyltransferase	WP_006344010.1	16S rRNA C1402 N4-methylase RsmH [Translation, ribosomal structure and biogenesis]; Predicted S-adenosylmethionine-dependent methyltransferase involved in cell envelope biogenesis [Cell envelope biogenesis, outer membrane].
WP_006344012.1	649	penicillin-binding protein	WP_006344012.1	Penicillin binding protein transpeptidase domain; The active site serine is conserved in all members of this family.
WP_006344014.1	483	UDP-N-acetylmuramoyl-L-alanyl-D-glutamate--2,6-diaminopimelate ligase	WP_006344014.1	Mur ligase middle domain; Mur ligase middle domain.
WP_006344015.1	239	N-acetylmuramoyl-L-alanine amidase	WP_006344015.1	N-acetylmuramoyl-L-alanine amidase or MurNAc-LAA (also known as peptidoglycan aminohydrolase, NAMLA amidase, NAMLAA, Amidase 3, and peptidoglycan amidase; EC 3.5.1.28) is an autolysin that hydrolyzes the amide bond between N-acetylmuramoyl and L-amino acids in certain cell wall glycopeptides. These proteins are Zn-dependent peptidases with highly conserved residues involved in cation co-ordinatio…
WP_006344016.1	100	MULTISPECIES: integration host factor subunit beta	WP_006344016.1	Bacterial nucleoid DNA-binding protein [Replication, recombination and repair]; Bacterial nucleoid DNA-binding protein [DNA replication, recombination, and repair].
WP_006344018.1	324	acetyl-CoA carboxylase carboxyltransferase subunit alpha	WP_006344018.1	acetyl-CoA carboxylase carboxyltransferase subunit alpha; Validated
WP_006344019.1	655	ABC transporter ATP-binding protein	WP_006344019.1	P-loop containing Nucleoside Triphosphate Hydrolases; Members of the P-loop NTPase domain superfamily are characterized by a conserved nucleotide phosphate-binding motif, also referred to as the Walker A motif (GxxxxGK[S/T], where x is any residue), and the Walker B motif (hhhh[D/E], where h is a hydrophobic residue). The Walker A and B motifs bind the beta-gamma phosphate moiety of the bound nuc…
WP_006344022.1	228	DNA polymerase III subunit epsilon	WP_006344022.1	DEDDh 3'-5' exonuclease domain family; DEDDh exonucleases, part of the DnaQ-like (or DEDD) exonuclease superfamily, catalyze the excision of nucleoside monophosphates at the DNA or RNA termini in the 3'-5' direction. These proteins contain four invariant acidic residues in three conserved sequence motifs termed ExoI, ExoII and ExoIII. DEDDh exonucleases are classified as such because of the prese…
WP_006344024.1	168	membrane protein	WP_006344024.1	Flagellar biogenesis protein FliO [Cell motility]; Flagellar biogenesis protein [Cell motility and secretion].
WP_006344025.1	295	haloacid dehalogenase	WP_006344025.1	Haloacid Dehalogenase-like Hydrolases; The haloacid dehalogenase (HAD) superfamily includes carbon and phosphorus hydrolases such as 2-haloalkonoate dehalogenase, epoxide hydrolase, phosphoserine phosphatase, phosphomannomutase, phosphoglycolate phosphatase, P-type ATPase, among others. These proteins catalyze nucleophilic substitution reactions at phosphorus or carbon centers, using a conserved …
WP_006344026.1	299	enoyl	WP_006344026.1	enoyl-(acyl carrier protein) reductase; Provisional
WP_006344028.1	274	pseudouridine synthase	WP_006344028.1	Pseudouridine synthase, RsuA/RluD family; This group is comprised of eukaryotic, bacterial and archeal proteins similar to eight site specific Escherichia coli pseudouridine synthases: RsuA, RluA, RluB, RluC, RluD, RluE, RluF and TruA. Pseudouridine synthases catalyze the isomerization of specific uridines in a n RNA molecule to pseudouridines (5-ribosyluracil, psi) requiring no cofactors. E. col…
WP_006344029.1	369	A/G-specific adenine glycosylase	WP_006344029.1	endonuclease III; includes endonuclease III (DNA-(apurinic or apyrimidinic site) lyase), alkylbase DNA glycosidases (Alka-family) and other DNA glycosidases
WP_006344031.1	259	CAAX amino protease	WP_006344031.1	CAAX protease self-immunity; Members of this family are probably proteases (after a isoprenyl group is attached to the Cys residue in the C-terminal CAAX motif of a protein to attach it to the membrane, the AAX tripeptide being removed by one of the CAAX prenyl proteases). The family contains the CAAX prenyl protease. The proteins contain a highly conserved Glu-Glu motif at the amino end of the a…
WP_006344035.1	249	protein phosphatase	WP_006344035.1	Serine/threonine protein phosphatase PrpC [Signal transduction mechanisms]; Serine/threonine protein phosphatase [Signal transduction mechanisms].
WP_006344036.1	371	cysteine desulfurase	WP_006344036.1	Cysteine sulfinate desulfinase/cysteine desulfurase or related enzyme [Amino acid transport and metabolism]; Cysteine sulfinate desulfinase/cysteine desulfurase and related enzymes [Amino acid transport and metabolism].
WP_006344037.1	404	membrane protein	WP_006344037.1	Domain of unknown function DUF21; This transmembrane region has no known function. Many of the sequences in this family are annotated as hemolysins, however this is due to a similarity to hemolysin C that does not contain this domain. This domain is found in the N-terminus of the proteins adjacent to two intracellular CBS domains pfam00571.
WP_006344038.1	411	membrane protein	WP_006344038.1	This cd contains two tandem repeats of the cystathionine beta-synthase (CBS pair) domains associated with the CorC_HlyC domain. CorC_HlyC is a transporter associated domain. This small domain is found in Na+/H+ antiporters, in proteins involved in magnesium and cobalt efflux, and in association with some proteins of unknown function. The function of the CorC_HlyC domain is uncertain but it might …
WP_006344040.1	190	deoxycytidine triphosphate deaminase	WP_006344040.1	deoxycytidine triphosphate deaminase; Reviewed
WP_006344041.1	337	Holliday junction DNA helicase RuvB	WP_006344041.1	Holliday junction DNA helicase ruvB C-terminus; The RuvB protein makes up part of the RuvABC revolvasome which catalyzes the resolution of Holliday junctions that arise during genetic recombination and DNA repair. Branch migration is catalyzed by the RuvB protein that is targeted to the Holliday junction by the structure specific RuvA protein. This family consists of the C-terminal region of the …
WP_006344043.1	663	glycogen debranching enzyme	WP_006344043.1	Alpha amylase catalytic domain found in glycogen debranching enzymes; Debranching enzymes facilitate the breakdown of glycogen through glucosyltransferase and glucosidase activity. These activities are performed by a single enzyme in mammals, yeast, and some bacteria, but by two distinct enzymes in Escherichia coli and other bacteria. Debranching enzymes perform two activities: 4-alpha-D-glucanot…
WP_006344044.1	166	type III secretion system chaperone	WP_006344044.1	Tir chaperone protein (CesT) family; This family consists of a number of bacterial sequences which are highly similar to the Tir chaperone protein in E. Coli. In many Gram-negative bacteria, a key indicator of pathogenic potential is the possession of a specialized type III secretion system, which is utilized to deliver virulence effector proteins directly into the host cell cytosol. Many of the …
WP_006344046.1	500	leucyl aminopeptidase	WP_006344046.1	Cytosol aminopeptidase family, N-terminal and catalytic domains. Family M17 contains zinc- and manganese-dependent exopeptidases ( EC 3.4.11.1), including leucine aminopeptidase. They catalyze removal of amino acids from the N-terminus of a protein and play a key role in protein degradation and in the metabolism of biologically active peptides. They do not contain HEXXH motif (which is used as on…
WP_006344047.1	154	histone	WP_006344047.1	Histone H1-like nucleoprotein HC2; This family contains the bacterial histone H1-like nucleoprotein HC2 (approximately 200 residues long), which seems to be found mostly in Chlamydia. HC2 functions in DNA condensation, although it has been suggested that it also has other roles.
WP_006344053.1	373	coproporphyrinogen III oxidase	WP_006344053.1	Radical SAM superfamily. Enzymes of this family generate radicals by combining a 4Fe-4S cluster and S-adenosylmethionine (SAM) in close proximity. They are characterized by a conserved CxxxCxxC motif, which coordinates the conserved iron-sulfur cluster. Mechanistically, they share the transfer of a single electron from the iron-sulfur cluster to SAM, which leads to its reductive cleavage to methi…
WP_006344055.1	908	2-oxoglutarate dehydrogenase subunit E1	WP_006344055.1	Thiamine pyrophosphate (TPP) family, E1 of OGDC-like subfamily, TPP-binding module; composed of proteins similar to the E1 component of the 2-oxoglutarate dehydrogenase multienzyme complex (OGDC). OGDC catalyzes the oxidative decarboxylation of 2-oxoglutarate to succinyl-CoA and carbon dioxide, a key reaction of the tricarboxylic acid cycle.
WP_006344056.1	365	2-oxoglutarate dehydrogenase E2	WP_006344056.1	2-oxoacid dehydrogenases acyltransferase (catalytic domain); These proteins contain one to three copies of a lipoyl binding domain followed by the catalytic domain.
WP_006344057.1	247	polyphenol oxidase	WP_006344057.1	Multi-copper polyphenol oxidoreductase laccase; Laccases are multi-copper oxidoreductases able to oxidize a wide variety of phenolic and non-phenolic compounds and are widely distributed among both prokaryotes and eukaryotes. There are two main active catalytic sites with conserved histidines that are capable of binding four copper atoms.
WP_006344058.1	606	4-hydroxy-3-methylbut-2-en-1-yl diphosphate synthase (flavodoxin)	WP_006344058.1	4-hydroxy-3-methylbut-2-en-1-yl diphosphate synthase IspG/GcpE [Lipid transport and metabolism]; 1-hydroxy-2-methyl-2-(e)-butenyl 4-diphosphate synthase [Lipid metabolism].
WP_006344061.1	392	ATPase	WP_006344061.1	Macro domain, a high-affinity ADP-ribose binding module found in a variety of proteins as a stand-alone domain or in combination with other domains like in histone macroH2A and some PARPs (poly ADP-ribose polymerases). Some macro domains recognize poly ADP-ribose as a ligand. Previously identified as displaying an Appr-1"-p (ADP-ribose-1"-monophosphate) processing activity, the macro domain may p…
WP_006344062.1	91	ferredoxin	WP_006344062.1	Ferredoxin [Energy production and conversion]; Ferredoxin [Energy production and conversion].
WP_006344064.1	257	DNA-directed RNA polymerase sigma-70 factor	WP_006344064.1	Sigma-70, region 4; Region 4 of sigma-70 like sigma-factors are involved in binding to the -35 promoter element via a helix-turn-helix motif. Due to the way Pfam works, the threshold has been set artificially high to prevent overlaps with other helix-turn-helix families. Therefore there are many false negatives.
WP_006344065.1	412	tyrosine--tRNA ligase	WP_006344065.1	catalytic core domain of tyrosinyl-tRNA synthetase; Tyrosinyl-tRNA synthetase (TyrRS) catalytic core domain. TyrRS is a homodimer which attaches Tyr to the appropriate tRNA. TyrRS is a class I tRNA synthetases, so it aminoacylates the 2'-OH of the nucleotide at the 3' end of the tRNA. The core domain is based on the Rossman fold and is responsible for the ATP-dependent formationof the enzyme boun…
WP_006344067.1	602	elongation factor 4	WP_006344067.1	LepA also known as Elongation Factor 4 (EF4); LepA (also known as elongation factor 4, EF4) belongs to the GTPase family and exhibits significant homology to the translation factors EF-G and EF-Tu, indicating its possible involvement in translation and association with the ribosome. LepA is ubiquitous in bacteria and eukaryota (e.g. yeast GUF1p), but is missing from archaea. This pattern of phyle…
WP_006344068.1	532	ATPase AAA	WP_006344068.1	ADP/ATP carrier protein family; These proteins are members of the ATP:ADP Antiporter (AAA) Family (TC 2.A.12), which consists of nucleotide transporters that have 12 GES predicted transmembrane regions. One protein from Rickettsia prowazekii functions to take up ATP from the eukaryotic cell cytoplasm into the bacterium in exchange for ADP. Five AAA family paralogues are encoded within the genome …
WP_006344071.1	259	manganese ABC transporter ATP-binding protein	WP_006344071.1	ATP-binding cassette domain of the metal-type transporters; This family includes transporters involved in the uptake of various metallic cations such as iron, manganese, and zinc. The ATPases of this group of transporters are very similar to members of iron-siderophore uptake family suggesting that they share a common ancestor. The best characterized metal-type ABC transporters are the YfeABCD sy…
WP_006344072.1	449	iron ABC transporter	WP_006344072.1	Transmembrane subunit (TM), of Periplasmic Binding Protein (PBP)-dependent ATP-Binding Cassette (ABC) transporters involved in the uptake of siderophores, heme, vitamin B12, or the divalent cations Mg2+ and Zn2+. PBP-dependent ABC transporters consist of a PBP, two TMs, and two cytoplasmic ABCs, and are mainly involved in importing solutes from the environment. The solute is captured by the PBP w…
WP_006344073.1	327	iron ABC transporter	WP_006344073.1	Transmembrane subunit (TM) of Periplasmic Binding Protein (PBP)-dependent ATP-Binding Cassette (ABC) transporters which are involved in the uptake of branched-chain amino acids (AAs), as well as TMs of transporters involved in the uptake of monosaccharides including ribose, galactose, and arabinose. These transporters generally bind type 1 PBPs. PBP-dependent ABC transporters consist of a PBP, tw…
WP_006344074.1	379	1-deoxy-D-xylulose-5-phosphate reductoisomerase	WP_006344074.1	1-deoxy-D-xylulose 5-phosphate reductoisomerase C-terminal; This domain is found to the C-terminus of pfam02670 domains in bacterial and plant 1-deoxy-D-xylulose 5-phosphate reductoisomerases which catalyze the formation of 2-C-methyl-D-erythritol 4-phosphate from 1-deoxy-D-xylulose-5-phosphate in the presence of NADPH.
WP_006344075.1	622	zinc metalloprotease	WP_006344075.1	RseP-like Site-2 proteases (S2P), zinc metalloproteases (MEROPS family M50A), cleave transmembrane domains of substrate proteins, regulating intramembrane proteolysis (RIP) of diverse signal transduction mechanisms. In Escherichia coli, the S2P homolog RseP is involved in the sigmaE pathway of extracytoplasmic stress responses. Also included in this group are such homologs as Bacillus subtilis Yl…
WP_006344077.1	367	DNA recombination protein RecF	WP_006344077.1	P-loop containing Nucleoside Triphosphate Hydrolases; Members of the P-loop NTPase domain superfamily are characterized by a conserved nucleotide phosphate-binding motif, also referred to as the Walker A motif (GxxxxGK[S/T], where x is any residue), and the Walker B motif (hhhh[D/E], where h is a hydrophobic residue). The Walker A and B motifs bind the beta-gamma phosphate moiety of the bound nuc…
WP_006344078.1	150	SsrA-binding protein	WP_006344078.1	SsrA-binding protein; Validated
WP_006344079.1	314	thiamine biosynthesis protein ApbE	WP_006344079.1	Thiamine biosynthesis lipoprotein ApbE [Coenzyme transport and metabolism]; Membrane-associated lipoprotein involved in thiamine biosynthesis [Coenzyme metabolism].
WP_006344080.1	287	bifunctional 5,10-methylene-tetrahydrofolate dehydrogenase/5,10-methylene-tetrahydrofolate cyclohydrolase	WP_006344080.1	NADP binding domain of methylene-tetrahydrofolate dehydrogenase/cyclohydrolase; NADP binding domain of the Methylene-Tetrahydrofolate Dehydrogenase/cyclohydrolase (m-THF DH/cyclohydrolase) bifunctional enzyme. Tetrahydrofolate is a versatile carrier of activated one-carbon units. The major one-carbon folate donors are N-5 methyltetrahydrofolate, N5,N10-m-THF, and N10-formayltetrahydrofolate. The …
WP_006344085.1	352	phospholipase	WP_006344085.1	Catalytic domain of EDTA-resistant nuclease Nuc, vertebrate phospholipase D6, and similar proteins; Catalytic domain of EDTA-resistant nuclease Nuc, vertebrate phospholipase D6 (PLD6, EC 3.1.4.4), and similar proteins. Nuc is an endonuclease from Salmonella typhimurium and the smallest known member of the PLD superfamily. It cleaves both single- and double-stranded DNA. PLD6 selectively hydrolyze…
WP_006344086.1	581	menaquinone biosynthesis decarboxylase	WP_006344086.1	3-octaprenyl-4-hydroxybenzoate carboxy-lyase; This family has been characterized as 3-octaprenyl-4- hydroxybenzoate carboxy-lyase enzymes. This enzyme catalyzes the third reaction in ubiquinone biosynthesis. For optimal activity the carboxy-lase was shown to require Mn2+.
WP_006344087.1	89	50S ribosomal protein L28	WP_006344087.1	50S ribosomal protein L28; Reviewed
WP_006344088.1	146	type III secretion protein	WP_006344088.1	Tir chaperone protein (CesT) family; This family consists of a number of bacterial sequences which are highly similar to the Tir chaperone protein in E. Coli. In many Gram-negative bacteria, a key indicator of pathogenic potential is the possession of a specialized type III secretion system, which is utilized to deliver virulence effector proteins directly into the host cell cytosol. Many of the …
WP_006344089.1	398	secretion and cellular translocation protein sctW	WP_006344089.1	type III secretion regulator YopN/LcrE/InvE/MxiC; This protein is found in type III secretion operons and, in Yersinia is localized to the cell surface and is involved in the Low-Calicium Response (LCR), possibly by sensing the calcium concentration. In Salmonella, the gene is known as InvE and is believed to perform an essential role in the secretion process and interacts with the proteins SipBC…
WP_006344090.1	709	EscV/YscV/HrcV family type III secretion system export apparatus protein	WP_006344090.1	Type III secretory pathway, component EscV [Intracellular trafficking, secretion, and vesicular transport]; Type III secretory pathway, component EscV [Intracellular trafficking and secretion].
WP_006344091.1	364	GTP-binding protein YchF	WP_006344091.1	YchF GTPase; YchF is a member of the Obg family, which includes four other subfamilies of GTPases: Obg, DRG, Ygr210, and NOG1. Obg is an essential gene that is involved in DNA replication in C. crescentus and Streptomyces griseus and is associated with the ribosome. Several members of the family, including YchF, possess the TGS domain related to the RNA-binding proteins. Experimental data and gen…
WP_006344092.1	304	bifunctional riboflavin kinase/FMN adenylyltransferase	WP_006344092.1	FAD synthetase, N-terminal domain of the bifunctional enzyme; FAD synthetase_N. N-terminal domain of the bifunctional riboflavin biosynthesis protein riboflavin kinase/FAD synthetase. These enzymes have both ATP:riboflavin 5'-phosphotransferase and ATP:FMN-adenylyltransferase activities. The N-terminal domain is believed to play a role in the adenylylation reaction of FAD synthetases. The C-termi…
WP_006344093.1	235	tRNA pseudouridine(55) synthase TruB	WP_006344093.1	Pseudouridine synthase, Escherichia coli TruB like; This group consists of bacterial pseudouridine synthases similar to E. coli TruB and Mycobacterium tuberculosis TruB. Pseudouridine synthases catalyze the isomerization of specific uridines in an RNA molecule to pseudouridines (5-ribosyluracil, psi). E. coli TruB and M. tuberculosis TruB make psi55 in the T loop of tRNAs. Psi55 is nearly univers…
WP_006344094.1	120	ribosome-binding factor A	WP_006344094.1	ribosome-binding factor A; Validated
WP_006344095.1	874	translation initiation factor IF-2	WP_006344095.1	Initiation Factor 2 (IF2)/ eukaryotic Initiation Factor 5B (eIF5B) family; IF2/eIF5B contribute to ribosomal subunit joining and function as GTPases that are maximally activated by the presence of both ribosomal subunits. As seen in other GTPases, IF2/IF5B undergoes conformational changes between its GTP- and GDP-bound states. Eukaryotic IF2/eIF5Bs possess three characteristic segments, including…
WP_006344096.1	434	transcription termination/antitermination protein NusA	WP_006344096.1	NusA N-terminal domain; This domain represents the RNA polymerase binding domain of NusA.
WP_006344097.1	581	30S ribosomal protein S1	WP_006344097.1	S1_RPS1_repeat_ec3: Ribosomal protein S1 (RPS1) domain. RPS1 is a component of the small ribosomal subunit thought to be involved in the recognition and binding of mRNA's during translation initiation. The bacterial RPS1 domain architecture consists of 4-6 tandem S1 domains. In some bacteria, the tandem S1 array is located C-terminal to a 4-hydroxy-3-methylbut-2-enyl diphosphate reductase (HMBPP …
WP_006344098.1	311	thioredoxin-disulfide reductase	WP_006344098.1	Pyridine nucleotide-disulphide oxidoreductase; This family includes both class I and class II oxidoreductases and also NADH oxidases and peroxidases. This domain is actually a small NADH binding domain within a larger FAD binding domain.
WP_006344099.1	122	holo-ACP synthase	WP_006344099.1	4'-phosphopantetheinyl transferase; Provisional
WP_006344101.1	296	prolipoprotein diacylglyceryl transferase	WP_006344101.1	prolipoprotein diacylglyceryl transferase; Reviewed
WP_006344102.1	793	membrane protein insertase YidC	WP_006344102.1	Membrane protein insertase Oxa1/YidC/SpoIIIJ, required for the localization of integral membrane proteins [Cell wall/membrane/envelope biogenesis]; Preprotein translocase subunit YidC [Intracellular trafficking and secretion].
WP_006344103.1	460	chromosomal replication initiation protein	WP_006344103.1	P-loop containing Nucleoside Triphosphate Hydrolases; Members of the P-loop NTPase domain superfamily are characterized by a conserved nucleotide phosphate-binding motif, also referred to as the Walker A motif (GxxxxGK[S/T], where x is any residue), and the Walker B motif (hhhh[D/E], where h is a hydrophobic residue). The Walker A and B motifs bind the beta-gamma phosphate moiety of the bound nuc…
WP_006344106.1	429	pyruvate dehydrogenase complex dihydrolipoamide acetyltransferase	WP_006344106.1	2-oxoacid dehydrogenases acyltransferase (catalytic domain); These proteins contain one to three copies of a lipoyl binding domain followed by the catalytic domain.
WP_006344107.1	328	pyruvate dehydrogenase subunit beta	WP_006344107.1	Pyrimidine (PYR) binding domain of the beta subunits of the E1 components of human pyruvate dehydrogenase complex (E1- PDHc) and related proteins; Thiamine pyrophosphate (TPP) family, pyrimidine (PYR) binding domain of the beta subunits of the E1 components of: human pyruvate dehydrogenase complex (E1- PDHc), the acetoin dehydrogenase complex (ADC), and the branched chain alpha-keto acid dehydrog…
WP_006344108.1	341	pyruvate dehydrogenase (acetyl-transferring) E1 component subunit alpha	WP_006344108.1	Thiamine pyrophosphate (TPP) enzyme family, TPP-binding module; found in many key metabolic enzymes which use TPP (also known as thiamine diphosphate) as a cofactor. These enzymes include, among others, the E1 components of the pyruvate, the acetoin and the branched chain alpha-keto acid dehydrogenase complexes.
WP_006344110.1	359	UDP-3-O-(3-hydroxymyristoyl)glucosamine N-acyltransferase	WP_006344110.1	UDP-3-O-acyl-glucosamine N-acyltransferase (LpxD): The enzyme catalyzes the transfer of 3-hydroxymyristic acid or 3-hydroxy-arachidic acid, depending on the organism, from the acyl carrier protein (ACP) to UDP-3-O-acyl-glucosamine to produce UDP-2,3-diacyl-GlcNAc. This constitutes the third step in the lipid A biosynthetic pathway in Gram-negative bacteria. LpxD is a homotrimer, with each subunit…
WP_006344112.1	790	outer membrane protein assembly factor	WP_006344112.1	Surface antigen; This entry includes the following surface antigens; D15 antigen from H.influenzae, OMA87 from P.multocida, OMP85 from N.meningitidis and N.gonorrhoeae. The family also includes a number of eukaryotic proteins that are members of the UPF0140 family. There also appears to be a relationship to pfam03865 (personal obs: C Yeats). In eukaryotes, it appears that these proteins are not s…
WP_006344113.1	200	recombination protein RecR	WP_006344113.1	TOPRIM_recR: topoisomerase-primase (TOPRIM) nucleotidyl transferase/hydrolase domain of the type found in Escherichia coli RecR. RecR participates in the RecFOR pathway of homologous recombinational repair in prokaryotes. This pathway provides a single-stranded DNA molecule coated with RecA to allow invasion of a homologous molecule. The RecFOR system directs the loading of RecA onto gapped DNA c…
WP_006344114.1	337	3-oxoacyl-ACP synthase	WP_006344114.1	Ketoacyl-acyl carrier protein synthase III (KASIII) initiates the elongation in type II fatty acid synthase systems. It is found in bacteria and plants. Elongation of fatty acids in the type II systems occurs by Claisen condensation of malonyl-acyl carrier protein (ACP) with acyl-ACP. KASIII initiates this process by specifically using acetyl-CoA over acyl-CoA.
WP_006344115.1	308	malonyl CoA-acyl carrier protein transacylase	WP_006344115.1	Malonyl CoA-acyl carrier protein transacylase [Lipid transport and metabolism]; (acyl-carrier-protein) S-malonyltransferase [Lipid metabolism].
WP_006344116.1	248	beta-ketoacyl-ACP reductase	WP_006344116.1	beta-Keto acyl carrier protein reductase (BKR), involved in Type II FAS, classical (c) SDRs; This subgroup includes the Escherichai coli K12 BKR, FabG. BKR catalyzes the NADPH-dependent reduction of ACP in the first reductive step of de novo fatty acid synthesis (FAS). FAS consists of four elongation steps, which are repeated to extend the fatty acid chain through the addition of two-carbo units …
WP_006344117.1	78	acyl carrier protein	WP_006344117.1	acyl carrier protein; Provisional
WP_006344122.1	493	sodium symporter-family membrane transporter	WP_006344122.1	Na+-dependent transporter, SNF family [General function prediction only]; Na+-dependent transporters of the SNF family [General function prediction only].
WP_006344123.1	406	amino acid transporter	WP_006344123.1	Na+/H+-dicarboxylate symporter [Energy production and conversion]; Na+/H+-dicarboxylate symporters [Energy production and conversion].
WP_006344127.1	466	amino acid:proton antiporter	WP_006344127.1	putative glutamate/gamma-aminobutyrate antiporter; Members of this protein family are putative putative glutamate/gamma-aminobutyrate antiporters. Each member of the seed alignment is found adjacent to a glutamate decarboxylase, which converts glutamate (Glu) to gamma-aminobutyrate (GABA). However, the majority belong to genome contexts with a glutaminase (converts Gln to Glu) as well as the deca…
WP_006344128.1	349	fructose-bisphosphate aldolase	WP_006344128.1	fructose-bisphosphate aldolase; Provisional
WP_006344130.1	341	methionine ABC transporter ATP-binding protein	WP_006344130.1	P-loop containing Nucleoside Triphosphate Hydrolases; Members of the P-loop NTPase domain superfamily are characterized by a conserved nucleotide phosphate-binding motif, also referred to as the Walker A motif (GxxxxGK[S/T], where x is any residue), and the Walker B motif (hhhh[D/E], where h is a hydrophobic residue). The Walker A and B motifs bind the beta-gamma phosphate moiety of the bound nuc…
WP_006344131.1	221	amino acid ABC transporter permease	WP_006344131.1	Transmembrane subunit (TM) found in Periplasmic Binding Protein (PBP)-dependent ATP-Binding Cassette (ABC) transporters which generally bind type 2 PBPs. These types of transporters consist of a PBP, two TMs, and two cytoplasmic ABC ATPase subunits, and are mainly involved in importing solutes from the environment. The solute is captured by the PBP which delivers it to a gated translocation pathw…
WP_006344132.1	267	methionine-binding protein	WP_006344132.1	Type 2 periplasmic binding fold superfamily; This evolutionary model and hierarchy represent the ligand-binding domains found in solute binding proteins that serve as initial receptors in the transport, signal transduction and channel gating. The PBP2 proteins share the same architecture as periplasmic binding proteins type 1 (PBP1), but have a different topology. They are typically comprised of …
WP_006344134.1	806	DNA gyrase subunit B	WP_006344134.1	TopoIIA_Trans_DNA_gyrase: Transducer domain, having a ribosomal S5 domain 2-like fold, of the type found in proteins of the type IIA family of DNA topoisomerases similar to the B subunits of E. coli DNA gyrase and E. coli Topoisomerase IV which are heterodimers composed of two subunits. The type IIA enzymes are the predominant form of topoisomerase and are found in some bacteriophages, viruses an…
WP_006344135.1	830	DNA gyrase subunit A	WP_006344135.1	DNA Topoisomerase, subtype IIA; domain A'; bacterial DNA topoisomerase IV (C subunit, ParC), bacterial DNA gyrases (A subunit, GyrA),mammalian DNA toposiomerases II. DNA topoisomerases are essential enzymes that regulate the conformational changes in DNA topology by catalysing the concerted breakage and rejoining of DNA strands during normal cellular growth.
WP_006344136.1	211	dTMP kinase	WP_006344136.1	Thymidine monophosphate kinase (TMPK), also known as thymidylate kinase, catalyzes the phosphorylation of thymidine monophosphate (TMP) to thymidine diphosphate (TDP) utilizing ATP as its preferred phophoryl donor. TMPK represents the rate-limiting step in either de novo or salvage biosynthesis of thymidine triphosphate (TTP).
WP_006344138.1	240	hydrolase	WP_006344138.1	alpha/beta hydrolases; A functionally diverse superfamily containing proteases, lipases, peroxidases, esterases, epoxide hydrolases and dehalogenases. The catalytic apparatus typically involves three residues (catalytic triad): a serine, a glutamate or aspartate and a histidine, and often the mechanism involves a nucleophilic attack on a carbonyl carbon atom.
WP_006344143.1	299	4-hydroxybenzoate octaprenyltransferase	WP_006344143.1	prenyltransferase; Reviewed
WP_006344144.1	192	aromatic acid decarboxylase	WP_006344144.1	aromatic acid decarboxylase; Validated
WP_006344145.1	297	membrane protein	WP_006344145.1	uncharacterized 5xTM membrane BCR, YitT family COG1284; This is probably a bacterial ABC transporter permease (personal obs:Yeats C).
WP_006344146.1	278	5\'-nucleotidase SurE	WP_006344146.1	5'(3')-nucleotidase/polyphosphatase; Provisional
WP_006344150.1	460	ribosomal protein S12 methylthiotransferase RimO	WP_006344150.1	Uncharacterized protein family UPF0004; This family is the N terminal half of the Prosite family. The C-terminal half has been shown to be related to MiaB proteins. This domain is a nearly always found in conjunction with pfam04055 and pfam01938 although its function is uncertain.
WP_006344151.1	503	ABC transporter permease	WP_006344151.1	FtsX-like permease family; This is a family of predicted permeases and hypothetical transmembrane proteins. LolC has been shown to transport lipids targeted to the outer membrane across the inner membrane. Both LolC and tptD have been shown to require ATP. This region contains three transmembrane helices.
WP_006344152.1	223	ABC transporter ATP-binding protein	WP_006344152.1	ATP-binding cassette domain of the transporters involved in export of lipoprotein and macrolide, and cell division protein; This family is comprised of MJ0796 ATP-binding cassette, macrolide-specific ABC-type efflux carrier (MacAB), and proteins involved in cell division (FtsE), and release of lipoproteins from the cytoplasmic membrane (LolCDE). They are clustered together phylogenetically. MacAB…
WP_006344153.1	150	50S ribosomal protein L13	WP_006344153.1	50S ribosomal protein L13; Reviewed
WP_006344154.1	133	30S ribosomal protein S9	WP_006344154.1	30S ribosomal protein S9; Reviewed
WP_006344155.1	283	peptidase P60	WP_006344155.1	NlpC/P60 family; The function of this domain is unknown. It is found in several lipoproteins.
WP_006344156.1	213	adenylate kinase	WP_006344156.1	Adenylate kinase (ADK) catalyzes the reversible phosphoryl transfer from adenosine triphosphates (ATP) to adenosine monophosphates (AMP) and to yield adenosine diphosphates (ADP). This enzyme is required for the biosynthesis of ADP and is essential for homeostasis of adenosine phosphates.
WP_006344160.1	258	6-phosphogluconolactonase	WP_006344160.1	6PGL: 6-Phosphogluconolactonase (6PGL) subfamily; 6PGL catalyzes the second step of the oxidative phase of the pentose phosphate pathway, the hydrolyzation of 6-phosphoglucono-1,5-lactone (delta form) to 6-phosphogluconate. 6PGL is thought to guard against the accumulation of the delta form of the lactone, which may be toxic through its reaction with endogenous cellular nucleophiles.
WP_006344162.1	528	peptide ABC transporter substrate-binding protein	WP_006344162.1	The substrate-binding component of an ABC-type oligopetide import system contains the type 2 periplasmic binding fold; This family represents the periplasmic substrate-binding component of an ATP-binding cassette (ABC)-type oligopeptide transport system comprised of 5 subunits. The transport system OppABCDEF contains two homologous integral membrane proteins OppB and OppF that form the translocat…
WP_006344163.1	344	tRNA (adenosine(37)-N6)-threonylcarbamoyltransferase complex transferase subunit TsaD	WP_006344163.1	Carbamoyltransferase N-terminus; This domain is found in NodU from Rhizobium, CmcH from Nocardia lactamdurans and the bifunctional carbamoyltransferase TobZ from Streptoalloteichus tenebrarius. NodU a Rhizobium nodulation protein involved in the synthesis of nodulation factors has 6-O-carbamoyltransferase-like activity. CmcH is involved in cephamycin (antibiotic) biosynthesis and has 3-hydroxymet…
WP_006344164.1	215	ABC transporter permease	WP_006344164.1	Transmembrane subunit (TM) found in Periplasmic Binding Protein (PBP)-dependent ATP-Binding Cassette (ABC) transporters which generally bind type 2 PBPs. These types of transporters consist of a PBP, two TMs, and two cytoplasmic ABC ATPase subunits, and are mainly involved in importing solutes from the environment. The solute is captured by the PBP which delivers it to a gated translocation pathw…
WP_006344165.1	226	amino acid ABC transporter ATP-binding protein	WP_006344165.1	P-loop containing Nucleoside Triphosphate Hydrolases; Members of the P-loop NTPase domain superfamily are characterized by a conserved nucleotide phosphate-binding motif, also referred to as the Walker A motif (GxxxxGK[S/T], where x is any residue), and the Walker B motif (hhhh[D/E], where h is a hydrophobic residue). The Walker A and B motifs bind the beta-gamma phosphate moiety of the bound nuc…
WP_006344168.1	380	membrane protein	WP_006344168.1	metal ion transporter CorA-like divalent cation transporter superfamily; This superfamily of essential membrane proteins is involved in transporting divalent cations (uptake or efflux) across membranes. They are found in most bacteria and archaea, and in some eukaryotes. It is a functionally diverse group which includes the Mg2+ transporters of Escherichia coli and Salmonella typhimurium CorAs (w…
WP_006344169.1	231	ribulose-phosphate 3-epimerase	WP_006344169.1	ribulose-phosphate 3-epimerase; Validated
WP_006344170.1	185	elongation factor P	WP_006344170.1	Elongation factor P, C-terminal; Members of this family of nucleic acid binding domains are predominantly found in elongation factor P, where they adopt an OB-fold, with five beta-strands forming a beta-barrel in a Greek-key topology.
WP_006344171.1	166	acetyl-CoA carboxylase, biotin carboxyl carrier protein	WP_006344171.1	The biotinyl-domain or biotin carboxyl carrier protein (BCCP) domain is present in all biotin-dependent enzymes, such as acetyl-CoA carboxylase, pyruvate carboxylase, propionyl-CoA carboxylase, methylcrotonyl-CoA carboxylase, geranyl-CoA carboxylase, oxaloacetate decarboxylase, methylmalonyl-CoA decarboxylase, transcarboxylase and urea amidolyase. This domain functions in transferring CO2 from on…
WP_006344172.1	451	acetyl-CoA carboxylase biotin carboxylase subunit	WP_006344172.1	ATP-grasp domain; This family includes a diverse set of enzymes that possess ATP-dependent carboxylate-amine ligase activity.
WP_006344173.1	546	membrane protein	WP_006344173.1	Family of unknown function (DUF648); Family of hypothetical Chlamydia proteins. This family may well comprise of two domains, as some members only match the N-terminus.
WP_006344175.1	522	membrane protein	WP_006344175.1	Protein of unknown function (DUF1389); This family consists of several hypothetical bacterial proteins which seem to be specific to Chlamydia pneumoniae. Members of this family are typically around 400 residues in length. The function of this family is unknown.
WP_006344177.1	334	guanosine monophosphate reductase	WP_006344177.1	IMPDH: The catalytic domain of the inosine monophosphate dehydrogenase. IMPDH catalyzes the NAD-dependent oxidation of inosine 5'-monophosphate (IMP) to xanthosine 5' monophosphate (XMP). It is a rate-limiting step in the de novo synthesis of the guanine nucleotides. There is often a CBS domain inserted in the middle of this domain, which is proposed to play a regulatory role. IMPDH is a key enzy…
WP_006344182.1	372	tRNA-guanine(34) transglycosylase	WP_006344182.1	queuine tRNA-ribosyltransferase; Provisional
WP_006344186.1	136	dihydroneopterin aldolase	WP_006344186.1	putative disulfide oxidoreductase; Provisional
WP_006344187.1	232	dihydrofolate synthase	WP_006344187.1	Protein Disulfide Oxidoreductases and Other Proteins with a Thioredoxin fold; The thioredoxin (TRX)-like superfamily is a large, diverse group of proteins containing a TRX fold. Many members contain a classic TRX domain with a redox active CXXC motif. They function as protein disulfide oxidoreductases (PDOs), altering the redox state of target proteins via the reversible oxidation of their active…
WP_006344190.1	235	ABC transporter ATP-binding protein	WP_006344190.1	P-loop containing Nucleoside Triphosphate Hydrolases; Members of the P-loop NTPase domain superfamily are characterized by a conserved nucleotide phosphate-binding motif, also referred to as the Walker A motif (GxxxxGK[S/T], where x is any residue), and the Walker B motif (hhhh[D/E], where h is a hydrophobic residue). The Walker A and B motifs bind the beta-gamma phosphate moiety of the bound nuc…
WP_006344192.1	254	3-deoxy-manno-octulosonate cytidylyltransferase	WP_006344192.1	3-deoxy-manno-octulosonate cytidylyltransferase; Provisional
WP_006344193.1	537	CTP synthetase	WP_006344193.1	CTP synthase N-terminus; This family consists of the N-terminal region of the CTP synthase protein (EC:6.3.4.2). This family is found in conjunction with pfam00117 located in the C-terminal region of the protein. CTP synthase catalyzes the synthesis of CTP from UTP by amination of the pyrimidine ring at the 4-position.
WP_006344194.1	150	crossover junction endodeoxyribonuclease RuvA	WP_006344194.1	RNase H-fold protein, predicted Holliday junction resolvase in Firmicutes and mycoplasms, involved in anti-termination at Rho-dependent terminators [Transcription]; Predicted endonuclease involved in recombination (possible Holliday junction resolvase in Mycoplasmas and B. subtilis) [DNA replication, recombination, and repair].
WP_006344195.1	446	peptide ABC transporter substrate-binding protein	WP_006344195.1	The substrate-binding domain of an ABC-type nickel/oligopeptide-like import system contains the type 2 periplasmic binding fold; This family represents the periplasmic substrate-binding domain of nickel/dipeptide/oligopeptide transport systems, which function in the import of nickel and peptides, and other closely related proteins. The oligopeptide-binding protein OppA is a periplasmic component …
WP_006344196.1	535	peptide ABC transporter substrate-binding protein	WP_006344196.1	The substrate-binding component of an ABC-type oligopetide import system contains the type 2 periplasmic binding fold; This family represents the periplasmic substrate-binding component of an ATP-binding cassette (ABC)-type oligopeptide transport system comprised of 5 subunits. The transport system OppABCDEF contains two homologous integral membrane proteins OppB and OppF that form the translocat…
WP_006344197.1	530	peptide ABC transporter substrate-binding protein	WP_006344197.1	The substrate-binding component of an ABC-type oligopetide import system contains the type 2 periplasmic binding fold; This family represents the periplasmic substrate-binding component of an ATP-binding cassette (ABC)-type oligopeptide transport system comprised of 5 subunits. The transport system OppABCDEF contains two homologous integral membrane proteins OppB and OppF that form the translocat…
WP_006344198.1	323	peptide permease	WP_006344198.1	Transmembrane subunit (TM) found in Periplasmic Binding Protein (PBP)-dependent ATP-Binding Cassette (ABC) transporters which generally bind type 2 PBPs. These types of transporters consist of a PBP, two TMs, and two cytoplasmic ABC ATPase subunits, and are mainly involved in importing solutes from the environment. The solute is captured by the PBP which delivers it to a gated translocation pathw…
WP_006344200.1	288	ABC transporter ATP-binding protein	WP_006344200.1	ATP-binding cassette domain of nickel/oligopeptides specific transporters; The ABC transporter subfamily specific for the transport of dipeptides, oligopeptides (OppD), and nickel (NikDE). The NikABCDE system of E. coli belongs to this family and is composed of the periplasmic binding protein NikA, two integral membrane components (NikB and NikC), and two ATPase (NikD and NikE). The NikABCDE tran…
WP_006344201.1	261	ABC transporter ATP-binding protein	WP_006344201.1	ATP-binding cassette domain of nickel/oligopeptides specific transporters; The ABC transporter subfamily specific for the transport of dipeptides, oligopeptides (OppD), and nickel (NikDE). The NikABCDE system of E. coli belongs to this family and is composed of the periplasmic binding protein NikA, two integral membrane components (NikB and NikC), and two ATPase (NikD and NikE). The NikABCDE tran…
WP_006344203.1	470	2-oxoglutarate translocator	WP_006344203.1	Sodium:sulfate symporter transmembrane region; There are also some members in this family that do not match the Prosite motif, and belong to the subfamily SODIT1.
WP_006344204.1	552	diphosphate--fructose-6-phosphate 1-phosphotransferase	WP_006344204.1	diphosphate--fructose-6-phosphate 1-phosphotransferase; Provisional
WP_006344206.1	541	diphosphate--fructose-6-phosphate 1-phosphotransferase	WP_006344206.1	diphosphate--fructose-6-phosphate 1-phosphotransferase; Provisional
WP_006344207.1	411	3-deoxy-D-manno-octulosonic acid transferase	WP_006344207.1	3-Deoxy-D-manno-octulosonic-acid transferase (kdotransferase); Members of this family transfer activated sugars to a variety of substrates, including glycogen, fructose-6-phosphate and lipopolysaccharides. Members of the family transfer UDP, ADP, GDP or CMP linked sugars. The Glycos_transf_N region is flanked at the N-terminus by a signal peptide and at the C-terminus by Glycos_transf_1 (pfam0053…
WP_006344208.1	820	leucine--tRNA ligase	WP_006344208.1	catalytic core domain of leucyl-tRNA synthetases; Leucyl tRNA synthetase (LeuRS) catalytic core domain. This class I enzyme is a monomer which aminoacylates the 2'-OH of the nucleotide at the 3' of the appropriate tRNA. The core domain is based on the Rossman fold and is responsible for the ATP-dependent formation of the enzyme bound aminoacyl-adenylate. It contains the characteristic class I HIG…
WP_006344210.1	506	FAD-dependent monooxygenase	WP_006344210.1	2-polyprenyl-6-methoxyphenol hydroxylase and related FAD-dependent oxidoreductases [Coenzyme transport and metabolism, Energy production and conversion]; 2-polyprenyl-6-methoxyphenol hydroxylase and related FAD-dependent oxidoreductases [Coenzyme metabolism / Energy production and conversion].
WP_006344212.1	661	DNA ligase (NAD(+)) LigA	WP_006344212.1	NAD+ dependent DNA ligase adenylation domain. DNA ligases catalyze the crucial step of joining the breaks in duplex DNA during DNA replication, repair and recombination, utilizing either ATP or NAD(+) as a cofactor, but using the same basic reaction mechanism. The enzyme reacts with the cofactor to form a phosphoamide-linked AMP with the amino group of a conserved Lysine in the KXDG motif, and su…
WP_006344213.1	618	serine/threonine protein kinase	WP_006344213.1	Sulfatase-modifying factor enzyme 1; This domain is found in eukaryotic proteins required for post-translational sulfatase modification (SUMF1). These proteins are associated with the rare disorder multiple sulfatase deficiency (MSD). The protein product of the SUMF1 gene is FGE, formylglycine (FGly),-generating enzyme, which is a sulfatase. Sulfatases are enzymes essential for degradation and re…
WP_006344221.1	864	chaperone protein ClpB	WP_006344221.1	AAA domain (Cdc48 subfamily); This Pfam entry includes some of the AAA proteins not detected by the pfam00004 model.
WP_006344222.1	267	ABC transporter	WP_006344222.1	MlaD protein; This family of proteins contains MlaD, which is a component of the Mla pathway, an ABC transport system that functions to maintain the asymmetry of the outer membrane. The family also contains the mce (mammalian cell entry) proteins from Mycobacterium tuberculosis. The archetype (Rv0169), was isolated as being necessary for colonization of, and survival within, the macrophage. This …
WP_006344223.1	258	ABC transporter ATP-binding protein	WP_006344223.1	P-loop containing Nucleoside Triphosphate Hydrolases; Members of the P-loop NTPase domain superfamily are characterized by a conserved nucleotide phosphate-binding motif, also referred to as the Walker A motif (GxxxxGK[S/T], where x is any residue), and the Walker B motif (hhhh[D/E], where h is a hydrophobic residue). The Walker A and B motifs bind the beta-gamma phosphate moiety of the bound nuc…
WP_006344224.1	261	ABC transporter permease	WP_006344224.1	Permease MlaE; MlaE is a permease which in E. coli is a component of the Mla pathway, an ABC transport system that functions to maintain the asymmetry of the outer membrane. In NMB1965 it is involved in L-glutamate import into the cell. In Arabidopsis thaliana TGD1 it is involved in lipid transfer within the cell.
WP_006344225.1	437	aspartate aminotransferase family protein	WP_006344225.1	glutamate-1-semialdehyde aminotransferase; Provisional
WP_006344228.1	233	ribose-5-phosphate isomerase	WP_006344228.1	ribose-5-phosphate isomerase A; Provisional
WP_006344229.1	416	membrane protein	WP_006344229.1	Protein of unknown function (DUF1389); This family consists of several hypothetical bacterial proteins which seem to be specific to Chlamydia pneumoniae. Members of this family are typically around 400 residues in length. The function of this family is unknown.
WP_006344230.1	251	Nif3-like dinuclear metal center hexameric protein	WP_006344230.1	Putative GTP cyclohydrolase 1 type 2, NIF3 family [Coenzyme transport and metabolism]; Uncharacterized conserved protein [Function unknown].
WP_006344231.1	608	oligoendopeptidase F	WP_006344231.1	Peptidase family M3B Oligopeptidase F (PepF); Peptidase family M3B Oligopeptidase F (PepF; Pz-peptidase B; EC 3.4.24.-) is mostly bacterial and includes oligoendopeptidase F from Lactococcus lactis. This enzyme hydrolyzes peptides containing between 7 and 17 amino acids with fairly broad specificity. The PepF gene is duplicated in L. lactis on the plasmid that bears it, while a shortened second c…
WP_006344232.1	102	molecular chaperone GroES	WP_006344232.1	co-chaperonin GroES; Reviewed
WP_006344233.1	544	molecular chaperone GroEL	WP_006344233.1	chaperonin GroEL; Reviewed
WP_006344236.1	339	amino acid transporter	WP_006344236.1	EamA-like transporter family; This family includes many hypothetical membrane proteins of unknown function. Many of the proteins contain two copies of the aligned region. The family used to be known as DUF6. Members of this family usually carry 5+5 transmembrane domains, and this domain attempts to model five of these.
WP_006344237.1	732	ATPase AAA	WP_006344237.1	AAA domain; This family of domains contain a P-loop motif that is characteristic of the AAA superfamily. Many of the proteins in this family are conjugative transfer proteins. There is a Walker A and Walker B.
WP_006344238.1	551	methionine--tRNA ligase	WP_006344238.1	catalytic core domain of methioninyl-tRNA synthetases; Methionine tRNA synthetase (MetRS) catalytic core domain. This class I enzyme aminoacylates the 2'-OH of the nucleotide at the 3' of the appropriate tRNA. MetRS, which consists of the core domain and an anti-codon binding domain, functions as a monomer. However, in some species the anti-codon binding domain is followed by an EMAP domain. In t…
WP_006344240.1	204	guanylate kinase	WP_006344240.1	guanylate kinase; Provisional
WP_006344241.1	212	ribonuclease HII	WP_006344241.1	ribonuclease HII; Validated
WP_006344242.1	122	50S ribosomal protein L19	WP_006344242.1	50S ribosomal protein L19; Provisional
WP_006344243.1	355	tRNA (guanosine(37)-N1)-methyltransferase TrmD	WP_006344243.1	tRNA (guanine-N(1)-)-methyltransferase; Reviewed
WP_006344244.1	119	30S ribosomal protein S16	WP_006344244.1	30S ribosomal protein S16; Provisional
WP_006344245.1	447	signal recognition particle protein	WP_006344245.1	SRP54-type protein, GTPase domain; This entry represents the GTPase domain of the 54 kDa SRP54 component, a GTP-binding protein that interacts with the signal sequence when it emerges from the ribosome. SRP54 of the signal recognition particle has a three-domain structure: an N-terminal helical bundle domain, a GTPase domain, and the M-domain that binds the 7s RNA and also binds the signal sequen…
WP_006344246.1	283	protein-(glutamine-N5) methyltransferase, release factor-specific	WP_006344246.1	S-adenosylmethionine-dependent methyltransferases (SAM or AdoMet-MTase), class I; AdoMet-MTases are enzymes that use S-adenosyl-L-methionine (SAM or AdoMet) as a substrate for methyltransfer, creating the product S-adenosyl-L-homocysteine (AdoHcy). There are at least five structurally distinct families of AdoMet-MTases, class I being the largest and most diverse. Within this class enzymes can be …
WP_006344247.1	361	peptide chain release factor 1	WP_006344247.1	PCRF domain; This domain is found in peptide chain release factors.
WP_006344248.1	108	50S ribosomal protein L31 type B	WP_006344248.1	50S ribosomal protein L31 type B; Reviewed
WP_006344250.1	630	S26 family signal peptidase	WP_006344250.1	Signal peptidase I [Intracellular trafficking, secretion, and vesicular transport]; Signal peptidase I [Intracellular trafficking and secretion].
WP_006344251.1	1043	isoleucine--tRNA ligase	WP_006344251.1	catalytic core domain of isoleucyl-tRNA synthetases; Isoleucine amino-acyl tRNA synthetases (IleRS) catalytic core domain . This class I enzyme is a monomer which aminoacylates the 2'-OH of the nucleotide at the 3' of the appropriate tRNA. The core domain is based on the Rossman fold and is responsible for the ATP-dependent formation of the enzyme bound aminoacyl-adenylate. It contains the charac…
WP_006344253.1	430	ATPase	WP_006344253.1	P-loop containing Nucleoside Triphosphate Hydrolases; Members of the P-loop NTPase domain superfamily are characterized by a conserved nucleotide phosphate-binding motif, also referred to as the Walker A motif (GxxxxGK[S/T], where x is any residue), and the Walker B motif (hhhh[D/E], where h is a hydrophobic residue). The Walker A and B motifs bind the beta-gamma phosphate moiety of the bound nuc…
WP_006344256.1	357	alpha-rhamnosidase	WP_006344256.1	Non-viral sialidases; Sialidases or neuraminidases function to bind and hydrolyze terminal sialic acid residues from various glycoconjugates, they play vital roles in pathogenesis, bacterial nutrition and cellular interactions. They have a six-bladed, beta-propeller fold with the non-viral sialidases containing 2-5 Asp-box motifs (most commonly Ser/Thr-X-Asp-[X]-Gly-X-Thr- Trp/Phe). This CD inclu…
WP_006344257.1	353	cytochrome c oxidase assembly protein	WP_006344257.1	cytochrome d ubiquinol oxidase subunit 2; Provisional
WP_006344258.1	447	cytochrome ubiquinol oxidase subunit I	WP_006344258.1	Cytochrome bd terminal oxidase subunit I; This family are the alternative oxidases found in many bacteria which oxidize ubiquinol and reduce oxygen as part of the electron transport chain. This family is the subunit I of the oxidase E. coli has two copies of the oxidase, bo and bd', both of which are represented here In some nitrogen fixing bacteria, e.g. Klebsiella pneumoniae this oxidase is res…
WP_006344259.1	264	membrane protein	WP_006344259.1	DisA bacterial checkpoint controller nucleotide-binding; The DisA protein is a bacterial checkpoint protein that dimerizes into an octameric complex. The protein consists of three distinct domains. This domain is the first and is a globular, nucleotide-binding region; the next 146-289 residues constitute the DisA-linker family, pfam10635, that consists of an elongated bundle of three alpha helice…
WP_006344261.1	455	lauroyl acyltransferase	WP_006344261.1	lipid A biosynthesis lauroyl acyltransferase; Provisional
WP_006344262.1	481	pyruvate kinase	WP_006344262.1	Pyruvate kinase (PK): Large allosteric enzyme that regulates glycolysis through binding of the substrate, phosphoenolpyruvate, and one or more allosteric effectors. Like other allosteric enzymes, PK has a high substrate affinity R state and a low affinity T state. PK exists as several different isozymes, depending on organism and tissue type. In mammals, there are four PK isozymes: R, found in re…
WP_006344263.1	1806	excinuclease ABC subunit A	WP_006344263.1	P-loop containing Nucleoside Triphosphate Hydrolases; Members of the P-loop NTPase domain superfamily are characterized by a conserved nucleotide phosphate-binding motif, also referred to as the Walker A motif (GxxxxGK[S/T], where x is any residue), and the Walker B motif (hhhh[D/E], where h is a hydrophobic residue). The Walker A and B motifs bind the beta-gamma phosphate moiety of the bound nuc…
WP_006344264.1	933	serine/threonine protein kinase	WP_006344264.1	Catalytic domain of bacterial Serine/Threonine kinases, PknB and similar proteins; STKs catalyze the transfer of the gamma-phosphoryl group from ATP to serine/threonine residues on protein substrates. This subfamily includes many bacterial eukaryotic-type STKs including Staphylococcus aureus PknB (also called PrkC or Stk1), Bacillus subtilis PrkC, and Mycobacterium tuberculosis Pkn proteins (PknB…
WP_006344265.1	940	valine--tRNA ligase	WP_006344265.1	catalytic core domain of valyl-tRNA synthetases; Valine amino-acyl tRNA synthetase (ValRS) catalytic core domain. This enzyme is a monomer which aminoacylates the 2'-OH of the nucleotide at the 3' of the appropriate tRNA. The core domain is based on the Rossman fold and is responsible for the ATP-dependent formation of the enzyme bound aminoacyl-adenylate. It contains the characteristic class I H…
WP_006344267.1	141	ATP synthase subunit K	WP_006344267.1	ATP synthase subunit C; ATP synthase subunit C.
WP_006344268.1	649	ATP synthase subunit I	WP_006344268.1	V-type ATP synthase subunit I; Validated
WP_006344269.1	208	ATP synthase subunit D	WP_006344269.1	V-type ATP synthase subunit D; Provisional
WP_006344270.1	438	ATP synthase subunit B	WP_006344270.1	V/A-type ATP synthase (non-catalytic) subunit B. These ATPases couple ATP hydrolysis to the build up of a H+ gradient, but V-type ATPases do not catalyze the reverse reaction. The Vacuolar (V-type) ATPase is found in the membranes of vacuoles, the golgi apparatus and in other coated vesicles in eukaryotes. Archaea have a protein which is similar in sequence to V-ATPases, but functions like an F-A…
WP_006344271.1	591	ATP synthase subunit A	WP_006344271.1	V/A-type ATP synthase catalytic subunit A. These ATPases couple ATP hydrolysis to the build up of a H+ gradient, but V-type ATPases do not catalyze the reverse reaction. The Vacuolar (V-type) ATPase is found in the membranes of vacuoles, the golgi apparatus and in other coated vesicles in eukaryotes. Archaea have a protein which is similar in sequence to V-ATPases, but functions like an F-ATPase …
WP_006344273.1	208	V-type ATP synthase subunit E	WP_006344273.1	V-type ATP synthase subunit E; Provisional
WP_006344276.1	327	transaldolase	WP_006344276.1	transaldolase; This family includes the majority of known and predicted transaldolase sequences, including E. coli TalA and TalB. It excluded two other families. The first includes E. coli transaldolase-like protein TalC. The second family includes the putative transaldolases of Helicobacter pylori and Mycobacterium tuberculosis. [Energy metabolism, Pentose phosphate pathway]
WP_006344277.1	1393	DNA-directed RNA polymerase subunit beta\'	WP_006344277.1	Largest subunit (beta') of bacterial DNA-dependent RNA polymerase (RNAP), N-terminal domain; Beta' is the largest subunit of bacterial DNA-dependent RNA polymerase (RNAP). This family also includes the eukaryotic plastid-encoded RNAP beta' subunit. Bacterial RNAP is a large multi-subunit complex responsible for the synthesis of all RNAs in the cell. Structure studies suggest that RNA polymerase c…
WP_006344278.1	1252	DNA-directed RNA polymerase subunit beta	WP_006344278.1	RNA polymerase beta subunit. RNA polymerases catalyse the DNA dependent polymerization of RNA. Prokaryotes contain a single RNA polymerase compared to three in eukaryotes (not including mitochondrial. and chloroplast polymerases). Each RNA polymerase complex contains two related members of this family, in each case they are the two largest subunits.The clamp is a mobile structure that grips DNA d…
WP_006344279.1	131	50S ribosomal protein L7/L12	WP_006344279.1	Ribosomal protein L7/L12. Ribosomal protein L7/L12 refers to the large ribosomal subunit proteins L7 and L12, which are identical except that L7 is acetylated at the N terminus. It is a component of the L7/L12 stalk, which is located at the surface of the ribosome. The stalk base consists of a portion of the 23S rRNA and ribosomal proteins L11 and L10. An extended C-terminal helix of L10 provides…
WP_006344280.1	170	50S ribosomal protein L10	WP_006344280.1	50S ribosomal protein L10; Reviewed
WP_006344281.1	232	50S ribosomal protein L1	WP_006344281.1	50S ribosomal protein L1; Validated
WP_006344282.1	182	transcription termination/antitermination protein NusG	WP_006344282.1	Bacterial N-Utilization Substance G (NusG) N-terminal (NGN) domain, subgroup 1; The N-Utilization Substance G (NusG) protein is involved in transcription elongation and termination in bacteria. NusG is essential in Escherichia coli and associates with RNA polymerase elongation and Rho-termination. Homologs of the NusG gene exist in all bacteria. The NusG N-terminal domain (NGN) is similar in all …
WP_006344283.1	81	protein translocase subunit SecE	WP_006344283.1	preprotein translocase subunit SecE; Reviewed
WP_006344285.1	149	Fe-S metabolism protein SufE	WP_006344285.1	Fe-S metabolizm associated domain; This family consists of the SufE-related proteins. These have been implicated in Fe-S metabolizm and export).
WP_006344286.1	197	biotin biosynthesis protein BioY	WP_006344286.1	Protein of unknown function (DUF3816); This is a family of membrane transporters from several different tranport systems. It includes thiamine, cobalamin, biotin, riboflavin, transporters among others. This family of proteins is found in bacteria and archaea. Proteins in this family are typically between 177 and 208 amino acids in length. A subset of this family is associated with the TM1506 prot…
WP_006344289.1	561	membrane protein	WP_006344289.1	Protein of unknown function (DUF687); This family contains several uncharacterized Chlamydia proteins.
WP_006344292.1	288	4-hydroxy-tetrahydrodipicolinate synthase	WP_006344292.1	TIM barrel proteins share a structurally conserved phosphate binding motif and in general share an eight beta/alpha closed barrel structure. Specific for this family is the conserved phosphate binding site at the edges of strands 7 and 8. The phosphate comes either from the substrate, as in the case of inosine monophosphate dehydrogenase (IMPDH), or from ribulose-5-phosphate 3-epimerase (RPE) or …
WP_006344293.1	440	aspartate kinase	WP_006344293.1	AAK_AK-HSDH-like: Amino Acid Kinase Superfamily (AAK), AK-HSDH-like; this family includes the N-terminal catalytic domain of aspartokinase (AK) of the bifunctional enzyme AK- homoserine dehydrogenase (HSDH). These aspartokinases are found in such bacteria as E. coli (AKI-HSDHI, ThrA and AKII-HSDHII, MetL) and in higher plants (Z. mays AK-HSDH). AK and HSDH are the first and third enzymes in the b…
WP_006344294.1	333	aspartate-semialdehyde dehydrogenase	WP_006344294.1	Semialdehyde dehydrogenase, dimerization domain; This Pfam entry contains the following members: N-acetyl-glutamine semialdehyde dehydrogenase (AgrC) Aspartate-semialdehyde dehydrogenase.
WP_006344295.1	246	4-hydroxy-tetrahydrodipicolinate reductase	WP_006344295.1	Dihydrodipicolinate reductase, C-terminus; Dihydrodipicolinate reductase (DapB) reduces the alpha,beta-unsaturated cyclic imine, dihydro-dipicolinate. This reaction is the second committed step in the biosynthesis of L-lysine and its precursor meso-diaminopimelate, which are critical for both protein and cell wall biosynthesis. The C-terminal domain of DapB has been proposed to be the substrate- …
WP_006344296.1	277	phenylalanine 4-monooxygenase	WP_006344296.1	Biopterin-dependent aromatic amino acid hydroxylase; a family of non-heme, iron(II)-dependent enzymes that includes prokaryotic and eukaryotic phenylalanine-4-hydroxylase (PheOH), eukaryotic tyrosine hydroxylase (TyrOH) and eukaryotic tryptophan hydroxylase (TrpOH). PheOH converts L-phenylalanine to L-tyrosine, an important step in phenylalanine catabolism and neurotransmitter biosynthesis, and i…
WP_006344297.1	212	membrane protein	WP_006344297.1	Putative vitamin uptake transporter; Putative vitamin uptake transporter.
WP_006344298.1	377	membrane protein	WP_006344298.1	Ulp1 protease family, C-terminal catalytic domain; This domain contains the catalytic triad Cys-His-Asn.
WP_006344299.1	331	biotin synthase BioB	WP_006344299.1	Biotin and Thiamin Synthesis associated domain; Biotin synthase (BioB), , catalyses the last step of the biotin biosynthetic pathway. The reaction consists in the introduction of a sulphur atom into dethiobiotin. BioB functions as a homodimer. Thiamin synthesis if a complex process involving at least six gene products (ThiFSGH, ThiI and ThiJ). Two of the proteins required for the biosynthesis of …
WP_006344300.1	382	8-amino-7-oxononanoate synthase	WP_006344300.1	8-amino-7-oxononanoate synthase; Reviewed
WP_006344303.1	445	3-phosphoshikimate 1-carboxyvinyltransferase	WP_006344303.1	EPSP synthase domain. 3-phosphoshikimate 1-carboxyvinyltransferase (5-enolpyruvylshikimate-3-phosphate synthase) (EC 2.5.1.19) catalyses the reaction between shikimate-3-phosphate (S3P) and phosphoenolpyruvate (PEP) to form 5-enolpyruvylshkimate-3-phosphate (EPSP), an intermediate in the shikimate pathway leading to aromatic amino acid biosynthesis. The reaction is phosphoenolpyruvate + 3-phospho…
WP_006344304.1	173	shikimate kinase	WP_006344304.1	shikimate kinase; Provisional
WP_006344305.1	359	chorismate synthase	WP_006344305.1	chorismate synthase; Validated
WP_006344306.1	379	3-dehydroquinate synthase	WP_006344306.1	3-dehydroquinate synthase; Reviewed
WP_006344307.1	477	3-dehydroquinate dehydratase	WP_006344307.1	Type I 3-dehydroquinase, (3-dehydroquinate dehydratase or DHQase); Type I 3-dehydroquinase, (3-dehydroquinate dehydratase or DHQase). Catalyzes the cis-dehydration of 3-dehydroquinate via a covalent imine intermediate to produce dehydroshikimate. Dehydroquinase is the third enzyme in the shikimate pathway, which is involved in the biosynthesis of aromatic amino acids. Type I DHQase exists as a ho…
WP_006344308.1	264	membrane protein	WP_006344308.1	Protein of unknown function (DUF2608); This family is conserved in Bacteria. The function is not known.
WP_006344309.1	448	carbohydrate porin	WP_006344309.1	Carbohydrate-selective porin, OprB family; Carbohydrate-selective porin, OprB family.
WP_006344310.1	195	pyruvoyl-dependent arginine decarboxylase AaxB	WP_006344310.1	Pyruvoyl-dependent arginine decarboxylase (PvlArgDC) [Amino acid transport and metabolism]; Pyruvoyl-dependent arginine decarboxylase (PvlArgDC) [Amino acid transport and metabolism].
WP_006344311.1	486	arginine:agmatine antiporter	WP_006344311.1	transporter, basic amino acid/polyamine antiporter (APA) family; This family includes several families of antiporters that, rather commonly, are encoded next to decarboxylases that convert one of the antiporter substrates into the other. This arrangement allows a cycle that can remove proteins from the cytoplasm and thereby protect against acidic conditions. [Transport and binding proteins, Amino…
WP_006344312.1	346	D-amino-acid dehydrogenase	WP_006344312.1	Rossmann-fold NAD(P)(+)-binding proteins; A large family of proteins that share a Rossmann-fold NAD(P)H/NAD(P)(+) binding (NADB) domain. The NADB domain is found in numerous dehydrogenases of metabolic pathways such as glycolysis, and many other redox enzymes. NAD binding involves numerous hydrogen-bonds and van der Waals contacts, in particular H-bonding of residues in a turn between the first s…
WP_006344314.1	328	malate dehydrogenase	WP_006344314.1	Rossmann-fold NAD(P)(+)-binding proteins; A large family of proteins that share a Rossmann-fold NAD(P)H/NAD(P)(+) binding (NADB) domain. The NADB domain is found in numerous dehydrogenases of metabolic pathways such as glycolysis, and many other redox enzymes. NAD binding involves numerous hydrogen-bonds and van der Waals contacts, in particular H-bonding of residues in a turn between the first s…
WP_006344317.1	301	tyrosine recombinase XerD	WP_006344317.1	XerD and XerC integrases, C-terminal catalytic domains; XerDC-like integrases are involved in the site-specific integration and excision of lysogenic bacteriophage genomes, transposition of conjugative transposons, termination of chromosomal replication, and stable plasmid inheritance. They share the same fold in their catalytic domain containing six conserved active site residues and the overall…
WP_006344320.1	172	CesD/SycD/LcrH family type III secretion system chaperone	WP_006344320.1	type III secretion low calcium response chaperone LcrH/SycD; Genes in this family are found in type III secretion operons. LcrH, from Yersinia is believed to have a regulatory function in the low-calcium response of the secretion system. The same protein is also known as SycD (SYC = Specific Yop Chaperone) for its chaperone role. In Pseudomonas, where the homolog is known as PcrH, the chaperone r…
WP_006344323.1	240	SAM-dependent methyltransferase	WP_006344323.1	Methyltransferase domain; Protein in this family function as methyltransferases.
WP_006344324.1	309	4-hydroxy-3-methylbut-2-enyl diphosphate reductase	WP_006344324.1	4-hydroxy-3-methylbut-2-enyl diphosphate reductase; Reviewed
WP_006344326.1	420	sodium:proton antiporter	WP_006344326.1	Anion permease ArsB/NhaD. These permeases have been shown to translocate sodium, arsenate, antimonite, sulfate and organic anions across biological membranes in all three kingdoms of life. A typical anion permease contains 8-13 transmembrane helices and can function either independently as a chemiosmotic transporter or as a channel-forming subunit of an ATP-driven anion pump.
WP_006344327.1	566	sodium-independent anion transporter	WP_006344327.1	Sulphate Transporter and Anti-Sigma factor antagonist domain of SulP-like sulfate transporters, plays a role in the function and regulation of the transport activity, proposed general NTP binding function; The SulP family is a large and diverse family of anion transporters, with members from eubacteria, plants, fungi, and mammals. They contain 10 to 14 transmembrane helices which form the catalyt…
WP_006344328.1	460	class II fumarate hydratase	WP_006344328.1	Class II fumarases; This subgroup contains Escherichia coli fumarase C, human mitochondrial fumarase, and related proteins. It is a member of the Lyase class I family. Members of this family for the most part catalyze similar beta-elimination reactions in which a C-N or C-O bond is cleaved with the release of fumarate as one of the products. These proteins are active as tetramers. The four active…
WP_006344329.1	610	ABC transporter permease	WP_006344329.1	Type 2 periplasmic binding fold superfamily; This evolutionary model and hierarchy represent the ligand-binding domains found in solute binding proteins that serve as initial receptors in the transport, signal transduction and channel gating. The PBP2 proteins share the same architecture as periplasmic binding proteins type 1 (PBP1), but have a different topology. They are typically comprised of …
WP_006344330.1	216	adenylate kinase	WP_006344330.1	Nucleoside/nucleotide kinase (NK) is a protein superfamily consisting of multiple families of enzymes that share structural similarity and are functionally related to the catalysis of the reversible phosphate group transfer from nucleoside triphosphates to nucleosides/nucleotides, nucleoside monophosphates, or sugars. Members of this family play a wide variety of essential roles in nucleotide met…
WP_006344331.1	202	MarC family transcriptional regulator	WP_006344331.1	Small neutral amino acid transporter SnatA, MarC family [Amino acid transport and metabolism]; Multiple antibiotic transporter [Intracellular trafficking and secretion].
WP_006344332.1	202	membrane protein	WP_006344332.1	Small neutral amino acid transporter SnatA, MarC family [Amino acid transport and metabolism]; Multiple antibiotic transporter [Intracellular trafficking and secretion].
WP_006344333.1	290	methionine aminopeptidase	WP_006344333.1	Methionine Aminopeptidase 1. E.C. 3.4.11.18. Also known as methionyl aminopeptidase and Peptidase M. Catalyzes release of N-terminal amino acids, preferentially methionine, from peptides and arylamides.
WP_006344341.1	157	MULTISPECIES: tRNA-specific adenosine deaminase	WP_006344341.1	tRNA(Arg) A34 adenosine deaminase TadA [Translation, ribosomal structure and biogenesis]; Cytosine/adenosine deaminases [Nucleotide transport and metabolism / Translation, ribosomal structure and biogenesis].
WP_006344342.1	694	polyribonucleotide nucleotidyltransferase	WP_006344342.1	Polyribonucleotide nucleotidyltransferase, repeat 2; Polyribonucleotide nucleotidyltransferase (PNPase) is a member of the RNase_PH family, named after the bacterial Ribonuclease PH, a 3'-5' exoribonuclease. Structurally, all members of this family form hexameric rings. In the case of PNPase the complex is a trimer, since each monomer contains two tandem copies of the domain. PNPase is involved i…
WP_006344343.1	913	cell division protein FtsH	WP_006344343.1	Peptidase family M41; Peptidase family M41.
WP_006344344.1	317	tRNA lysidine(34) synthetase TilS	WP_006344344.1	N-terminal domain of predicted ATPase of the PP-loop faimly implicated in cell cycle control [Cell division and chromosome partitioning]. This is a subfamily of Adenine nucleotide alpha hydrolases superfamily.Adeninosine nucleotide alpha hydrolases superfamily includes N type ATP PPases and ATP sulphurylases. It forms a apha/beta/apha fold which binds to Adenosine group. This domain has a strongl…
WP_006344345.1	357	permease	WP_006344345.1	Lipopolysaccharide export LptBFGC system, permease protein LptF [Cell wall/membrane/envelope biogenesis, Cell motility]; Predicted permeases [General function prediction only].
WP_006344346.1	367	permease	WP_006344346.1	Lipopolysaccharide export LptBFGC system, permease protein LptF [Cell wall/membrane/envelope biogenesis, Cell motility]; Predicted permeases [General function prediction only].
WP_006344348.1	341	phenylalanine--tRNA ligase subunit alpha	WP_006344348.1	tRNA synthetases class II core domain (F); Other tRNA synthetase sub-families are too dissimilar to be included. This family includes only phenylalanyl-tRNA synthetases. This is the core catalytic domain.
WP_006344349.1	121	50S ribosomal protein L20	WP_006344349.1	Ribosomal protein L20 [Translation, ribosomal structure and biogenesis]; Ribosomal protein L20 [Translation, ribosomal structure and biogenesis].
WP_006344350.1	65	50S ribosomal protein L35	WP_006344350.1	Ribosomal protein L35 [Translation, ribosomal structure and biogenesis]; Ribosomal protein L35 [Translation, ribosomal structure and biogenesis].
WP_006344351.1	164	N utilization substance protein B	WP_006344351.1	transcription antitermination protein NusB; Reviewed
WP_006344352.1	296	UDP-N-acetylenolpyruvoylglucosamine reductase	WP_006344352.1	UDP-N-acetylenolpyruvoylglucosamine reductase, C-terminal domain; Members of this family are UDP-N-acetylenolpyruvoylglucosamine reductase enzymes EC:1.1.1.158. This enzyme is involved in the biosynthesis of peptidoglycan.
WP_006344356.1	1045	ribonucleotide-diphosphate reductase subunit alpha	WP_006344356.1	Class I ribonucleotide reductase; Ribonucleotide reductase (RNR) catalyzes the reductive synthesis of deoxyribonucleotides from their corresponding ribonucleotides. It provides the precursors necessary for DNA synthesis. RNRs are separated into three classes based on their metallocofactor usage. Class I RNRs, found in eukaryotes, bacteria, and many viruses, use a diiron-tyrosyl radical. Class II …
WP_006344357.1	268	CDP-diacylglycerol--serine O-phosphatidyltransferase	WP_006344357.1	CDP-alcohol phosphatidyltransferase; All of these members have the ability to catalyze the displacement of CMP from a CDP-alcohol by a second alcohol with formation of a phosphodiester bond and concomitant breaking of a phosphoride anhydride bond.
WP_006344358.1	412	DNA recombination protein RmuC	WP_006344358.1	RmuC family; This family contains several bacterial RmuC DNA recombination proteins. The function of the RMUC protein is unknown but it is suspected that it is either a structural protein that protects DNA against nuclease action, or is itself involved in DNA cleavage at the regions of DNA secondary structures
WP_006344359.1	974	peptidase M16	WP_006344359.1	Peptidase M16C associated; This domain appears in eukaryotes as well as bacteria and tends to be found near the C-terminus of the metalloprotease M16C (pfam05193).
WP_006344360.1	454	peptidase	WP_006344360.1	Zinc peptidases M18, M20, M28, and M42; Zinc peptidases play vital roles in metabolic and signaling pathways throughout all kingdoms of life. This family corresponds to several clans in the MEROPS database, including the MH clan, which contains 4 families (M18, M20, M28, M42). The peptidase M20 family includes carboxypeptidases such as the glutamate carboxypeptidase from Pseudomonas, the thermost…
WP_006344361.1	488	serine peptidase	WP_006344361.1	Trypsin-like peptidase domain; This family includes trypsin-like peptidase domains.
WP_006344362.1	291	succinyl-CoA synthetase subunit alpha	WP_006344362.1	CoA-ligase; This family includes the CoA ligases Succinyl-CoA synthetase alpha and beta chains, malate CoA ligase and ATP-citrate lyase. Some members of the family utilize ATP others use GTP.
WP_006344363.1	386	malate--CoA ligase subunit beta	WP_006344363.1	ATP-grasp domain; This family includes a diverse set of enzymes that possess ATP-dependent carboxylate-amine ligase activity.
WP_006344364.1	286	signal recognition particle-docking protein FtsY	WP_006344364.1	SRP54-type protein, GTPase domain; This family includes relatives of the G-domain of the SRP54 family of proteins.
WP_006344366.1	395	amino acid transporter	WP_006344366.1	Solute carrier families 5 and 6-like; solute binding domain; This superfamily includes the solute-binding domain of SLC5 proteins (also called the sodium/glucose cotransporters or solute sodium symporters), SLC6 proteins (also called the sodium- and chloride-dependent neurotransmitter transporters or Na+/Cl--dependent transporters), and nucleobase-cation-symport-1 (NCS1) transporters. SLC5s co-tr…
WP_006344367.1	609	glutamine--fructose-6-phosphate aminotransferase	WP_006344367.1	Glutamine amidotransferases class-II (Gn-AT)_GFAT-type. This domain is found at the N-terminus of glucosamine-6P synthase (GlmS, or GFAT in humans). The glutaminase domain catalyzes amide nitrogen transfer from glutamine to the appropriate substrate. In this process, glutamine is hydrolyzed to glutamic acid and ammonia. In humans, GFAT catalyzes the first and rate-limiting step of hexosamine meta…
WP_006344368.1	458	phosphoglucosamine mutase	WP_006344368.1	GlmM is a bacterial phosphoglucosamine mutase (PNGM) that belongs to the alpha-D-phosphohexomutase superfamily. It is required for the interconversion of glucosamine-6-phosphate and glucosamine-1-phosphate in the biosynthetic pathway of UDP-N-acetylglucosamine, an essential precursor to components of the cell envelope. In order to be active, GlmM must be phosphorylated, which can occur via autoph…
WP_006344369.1	428	polynucleotide adenylyltransferase PcnB	WP_006344369.1	Poly A polymerase head domain; This family includes nucleic acid independent RNA polymerases, such as Poly(A) polymerase, which adds the poly (A) tail to mRNA EC:2.7.7.19. This family also includes the tRNA nucleotidyltransferase that adds the CCA to the 3' of the tRNA EC:2.7.7.25. This family is part of the nucleotidyltransferase superfamily.
WP_006344370.1	628	lipid-A-disaccharide synthase	WP_006344370.1	Uncharacterized N-terminal domain of lipid-A-disaccharide synthase [General function prediction only]; Predicted membrane protein [Function unknown].
WP_006344372.1	356	membrane protein	WP_006344372.1	IncA protein; Chlamydia trachomatis is an obligate intracellular bacterium that develops within a parasitophorous vacuole termed an inclusion. The inclusion is non-fusogenic with lysosomes but intercepts lipids from a host cell exocytic pathway. Initiation of chlamydial development is concurrent with modification of the inclusion membrane by a set of C. trachomatis-encoded proteins collectively d…
WP_006344374.1	469	membrane protein	WP_006344374.1	TrbL/VirB6 plasmid conjugal transfer protein; TrbL/VirB6 plasmid conjugal transfer protein.
WP_006344377.1	353	membrane protein	WP_006344377.1	Short repeat of unknown function (DUF308); Family of short repeats that occurs in a limited number of membrane proteins. It may divide further in short repeats of around 7-10 residues of the pattern G-#-X(2)-#(2)-X (#=hydrophobic).
WP_006344378.1	424	membrane protein	WP_006344378.1	Domain of Unknown Function (DUF1548); This family appears to be found only in a small family of Chlamydia proteins.
WP_006344379.1	940	membrane protein	WP_006344379.1	Domain of Unknown Function (DUF1548); This family appears to be found only in a small family of Chlamydia proteins.
WP_006344381.1	1533	membrane protein	WP_006344381.1	Chlamydia polymorphic membrane protein middle domain; This family contains several Chlamydia polymorphic membrane proteins. Chlamydia pneumoniae is an obligate intracellular bacterium and a common human pathogen causing infection of the upper and lower respiratory tract. This domain is found between the beta-helical repeats (pfam02415) and the C-terminal pfam03797. This domain is excised subseque…
WP_006344382.1	316	phosphate acyltransferase PlsX	WP_006344382.1	putative glycerol-3-phosphate acyltransferase PlsX; Provisional
WP_006344383.1	60	MULTISPECIES: 50S ribosomal protein L32	WP_006344383.1	50S ribosomal protein L32; Reviewed
WP_006344385.1	510	ribonuclease G	WP_006344385.1	Ribonuclease E/G family; Ribonuclease E and Ribonuclease G are related enzymes that cleave a wide variety of RNAs.
WP_006344387.1	936	peptidase M16	WP_006344387.1	Middle or third domain of peptidase_M16; Peptidase_M16_M is the third domain of peptidase_M16 in eukaryotes of the insulin-degrading-enzyme type. Insulin-degrading enzymes - insulysin - are zinc metallopeptidases that metabolize several bioactive peptides, including insulin and the amyloid-beta-peptide. The tertiary structure of insulin-degrading enzymes resembles a clamshell composed of four str…
WP_006344388.1	450	membrane protein	WP_006344388.1	Putative Na+/H+ antiporter; This family consists of several hypothetical bacterial proteins of around 440 residues in length. The function of this family is unknown. Many members carry 11 or 12 transmembrane regions, suggesting that they might be transporters. One family member, UniProtKB:Q821X2 is classified by TCDB as being an NhaE type of Na+/H+ antiporter.
WP_006344390.1	291	4-diphosphocytidyl-2C-methyl-D-erythritol kinase	WP_006344390.1	4-diphosphocytidyl-2-C-methyl-D-erythritol kinase; Provisional
WP_006344391.1	172	50S ribosomal protein L9	WP_006344391.1	Ribosomal protein L9, C-terminal domain; Ribosomal protein L9, C-terminal domain.
WP_006344392.1	87	30S ribosomal protein S18	WP_006344392.1	30S ribosomal protein S18; Reviewed
WP_006344393.1	112	30S ribosomal protein S6	WP_006344393.1	Ribosomal protein S6 [Translation, ribosomal structure and biogenesis]; Ribosomal protein S6 [Translation, ribosomal structure and biogenesis].
WP_006344394.1	183	peptidyl-tRNA hydrolase	WP_006344394.1	peptidyl-tRNA hydrolase; Provisional
WP_006344395.1	185	50S ribosomal protein L25/general stress protein Ctc	WP_006344395.1	Ribosomal protein L25 (general stress protein Ctc) [Translation, ribosomal structure and biogenesis]; Ribosomal protein L25 (general stress protein Ctc) [Translation, ribosomal structure and biogenesis].
WP_006344396.1	475	glycogen synthase	WP_006344396.1	This family is most closely related to the GT1 family of glycosyltransferases. Glycogen synthase catalyzes the formation and elongation of the alpha-1,4-glucose backbone using ADP-glucose, the second and key step of glycogen biosynthesis. This family includes starch synthases of plants, such as DULL1 in Zea mays and glycogen synthases of various organisms.
WP_006344397.1	204	CDP-diacylglycerol--glycerol-3-phosphate 3-phosphatidyltransferase	WP_006344397.1	Phosphatidylglycerophosphate synthase [Lipid transport and metabolism]; Phosphatidylglycerophosphate synthase [Lipid metabolism].
WP_006344398.1	1005	glycine--tRNA ligase subunit alpha/beta	WP_006344398.1	Glycyl-tRNA synthetase beta subunit; Glycyl-tRNA synthetase beta subunit.
WP_006344403.1	591	DNA primase	WP_006344403.1	CHC2 zinc finger; This domain is principally involved in DNA binding in DNA primases.
WP_006344404.1	826	DNA mismatch repair protein MutS	WP_006344404.1	MutS domain V; This domain is found in proteins of the MutS family (DNA mismatch repair proteins) and is found associated with pfam01624, pfam05188, pfam05192 and pfam05190. The mutS family of proteins is named after the Salmonella typhimurium MutS protein involved in mismatch repair; other members of the family included the eukaryotic MSH 1,2,3, 4,5 and 6 proteins. These have various roles in DN…
WP_006344405.1	604	excinuclease ABC subunit C	WP_006344405.1	UvrC Helix-hairpin-helix N-terminal; This domain is found in the C subunits of the bacterial and archaeal UvrABC system which catalyzes nucleotide excision repair in a multi-step process. UvrC catalyzes the first incision on the fourth or fifth phosphodiester bond 3' and on the eighth phosphodiester bond 5' from the damage that is to be excised. The domain described here is found to the N-terminu…
WP_006344408.1	101	MULTISPECIES: 30S ribosomal protein S14	WP_006344408.1	30S ribosomal protein S14; Reviewed
WP_006344409.1	45	50S ribosomal protein L36	WP_006344409.1	Ribosomal protein L36; Ribosomal protein L36.
WP_006344412.1	348	dihydroneopterin aldolase	WP_006344412.1	Thioredoxin-like; Thioredoxins are small enzymes that participate in redox reactions, via the reversible oxidation of an active centre disulfide bond.
WP_006344413.1	476	cysteine--tRNA ligase	WP_006344413.1	catalytic core domain of cysteinyl tRNA synthetase; Cysteinyl tRNA synthetase (CysRS) catalytic core domain. This class I enzyme is a monomer which aminoacylates the 2'-OH of the nucleotide at the 3' of the appropriate tRNA. The core domain is based on the Rossman fold and is responsible for the ATP-dependent formation of the enzyme bound aminoacyl-adenylate. It contains the characteristic class …
WP_006344414.1	526	lysine--tRNA ligase	WP_006344414.1	Class II tRNA amino-acyl synthetase-like catalytic core domain. Class II amino acyl-tRNA synthetases (aaRS) share a common fold and generally attach an amino acid to the 3' OH of ribose of the appropriate tRNA. PheRS is an exception in that it attaches the amino acid at the 2'-OH group, like class I aaRSs. These enzymes are usually homodimers. This domain is primarily responsible for ATP-dependen…
WP_006344417.1	749	primosomal protein N\'	WP_006344417.1	DEAD-like helicases superfamily. A diverse family of proteins involved in ATP-dependent RNA or DNA unwinding. This domain contains the ATP-binding region.
WP_006344418.1	368	8-amino-7-oxononanoate synthase	WP_006344418.1	8-amino-7-oxononanoate synthase; Provisional
WP_006344420.1	253	1-acyl-sn-glycerol-3-phosphate acyltransferase	WP_006344420.1	Lysophospholipid Acyltransferases (LPLATs) of Glycerophospholipid Biosynthesis: AGPAT-like; Lysophospholipid acyltransferase (LPLAT) superfamily member: acyltransferases of de novo and remodeling pathways of glycerophospholipid biosynthesis which catalyze the incorporation of an acyl group from either acylCoAs or acyl-acyl carrier proteins (acylACPs) into acceptors such as glycerol 3-phosphate, d…
WP_006344421.1	326	3\'(2\'),5\'-bisphosphate nucleotidase	WP_006344421.1	PAP-phosphatase_like domains. PAP-phosphatase is a member of the inositol monophosphatase family, and catalyses the hydrolysis of 3'-phosphoadenosine-5'-phosphate (PAP) to AMP. In Saccharomyces cerevisiae, HAL2 (MET22) is involved in methionine biosynthesis and provides increased salt tolerance when over-expressed. Bacterial members of this domain family may differ in their substrate specificity …
WP_006344422.1	349	leucine dehydrogenase	WP_006344422.1	NAD(P) binding domain of leucine dehydrogenase, phenylalanine dehydrogenase, and valine dehydrogenase; Amino acid dehydrogenase (DH) is a widely distributed family of enzymes that catalyzes the oxidative deamination of an amino acid to its keto acid and ammonia with concomitant reduction of NADP+. For example, leucine DH catalyzes the reversible oxidative deamination of L-leucine and several othe…
WP_006344423.1	216	inorganic pyrophosphatase	WP_006344423.1	inorganic pyrophosphatase; Provisional
WP_006344424.1	149	hydrolase	WP_006344424.1	Diadenosine tetraphosphate (Ap4A) hydrolase is a member of the Nudix hydrolase superfamily. Ap4A hydrolases are well represented in a variety of prokaryotic and eukaryotic organisms. Phylogenetic analysis reveals two distinct subgroups where plant enzymes fall into one subfamily and fungi/animals/archaea enzymes, represented by this subfamily, fall into another. Bacterial enzymes are found in bot…
WP_006344425.1	416	beta-ketoacyl	WP_006344425.1	Beta-ketoacyl-acyl carrier protein (ACP) synthase (KAS), type I and II. KASs are responsible for the elongation steps in fatty acid biosynthesis. KASIII catalyses the initial condensation and KAS I and II catalyze further elongation steps by Claisen condensation of malonyl-acyl carrier protein (ACP) with acyl-ACP.
WP_006344426.1	119	ribosome silencing factor RsfS	WP_006344426.1	Ribosomal silencing factor RsfS, regulates association of 30S and 50S subunits [Translation, ribosomal structure and biogenesis]; Uncharacterized homolog of plant Iojap protein [Function unknown].
WP_006344428.1	353	dehypoxanthine futalosine cyclase	WP_006344428.1	Radical SAM superfamily. Enzymes of this family generate radicals by combining a 4Fe-4S cluster and S-adenosylmethionine (SAM) in close proximity. They are characterized by a conserved CxxxCxxC motif, which coordinates the conserved iron-sulfur cluster. Mechanistically, they share the transfer of a single electron from the iron-sulfur cluster to SAM, which leads to its reductive cleavage to methi…
WP_006344429.1	342	tRNA (adenosine(37)-N6)-dimethylallyltransferase MiaA	WP_006344429.1	tRNA delta(2)-isopentenylpyrophosphate transferase; Reviewed
WP_006344430.1	110	anti-sigma factor antagonist	WP_006344430.1	Sulphate Transporter and Anti-Sigma factor antagonist) domain of anti-anti-sigma factors, key regulators of anti-sigma factors by phosphorylation; Anti-anti-sigma factors play an important role in the regulation of several sigma factors and their corresponding anti-sigma factors. Upon dephosphorylation they bind the anti-sigma factor and induce the release of the sigma factor from the anti-sigma …
WP_006344432.1	114	divalent-cation tolerance protein CutA	WP_006344432.1	CutA1 divalent ion tolerance protein; Several gene loci with a possible involvement in cellular tolerance to copper have been identified. One such locus in eubacteria and archaebacteria, cutA, is thought to be involved in cellular tolerance to a wide variety of divalent cations other than copper. The cutA locus consists of two operons, of one and two genes. The CutA1 protein is a cytoplasmic prot…
WP_006344433.1	142	RNA-binding protein	WP_006344433.1	Predicted RNA-binding protein YlqC, contains KH domain, UPF0109 family [General function prediction only]; Predicted RNA-binding protein (contains KH domain) [General function prediction only].
WP_006344434.1	810	D-alanyl-alanine synthetase	WP_006344434.1	ATP-grasp domain; This family includes a diverse set of enzymes that possess ATP-dependent carboxylate-amine ligase activity.
WP_006344436.1	384	cell division protein FtsW	WP_006344436.1	cell division protein FtsW; This family consists of FtsW, an integral membrane protein with ten transmembrane segments. In general, it is one of two paralogs involved in peptidoglycan biosynthesis, the other being RodA, and is essential for cell division. All members of the seed alignment for this model are encoded in operons for the biosynthesis of UDP-N-acetylmuramoyl-pentapeptide, a precursor …
WP_006344437.1	242	peptidase M23	WP_006344437.1	LysM domain; The LysM (lysin motif) domain is about 40 residues long. It is found in a variety of enzymes involved in bacterial cell wall degradation. This domain may have a general peptidoglycan binding function. The structure of this domain is known.
WP_006344438.1	420	UDP-N-acetylmuramoylalanine--D-glutamate ligase	WP_006344438.1	Mur ligase middle domain; Mur ligase middle domain.
WP_006344439.1	347	phospho-N-acetylmuramoyl-pentapeptide-transferase	WP_006344439.1	phospho-N-acetylmuramoyl-pentapeptide-transferase; Provisional
WP_006344440.1	448	muramoyl-DAP ligase	WP_006344440.1	Mur ligase middle domain; Mur ligase middle domain.
WP_006344441.1	508	chaperonin	WP_006344441.1	chaperonin_like superfamily. Chaperonins are involved in productive folding of proteins. They share a common general morphology, a double toroid of 2 stacked rings, each composed of 7-9 subunits. There are 2 main chaperonin groups. The symmetry of type I is seven-fold and they are found in eubacteria (GroEL) and in organelles of eubacterial descent (hsp60 and RBP). The symmetry of type II is eigh…
WP_006344442.1	293	ser/threonine protein phosphatase	WP_006344442.1	metallophosphatase superfamily, metallophosphatase domain; Metallophosphatases (MPPs), also known as metallophosphoesterases, phosphodiesterases (PDEs), binuclear metallophosphoesterases, and dimetal-containing phosphoesterases (DMPs), represent a diverse superfamily of enzymes with a conserved domain containing an active site consisting of two metal ions (usually manganese, iron, or zinc) coordi…
WP_006344444.1	190	elongation factor P	WP_006344444.1	Elongation factor P, C-terminal; These nucleic acid binding domains are predominantly found in elongation factor P, where they adopt an OB-fold, with five beta-strands forming a beta-barrel in a Greek-key topology.
WP_006344445.1	291	AMP nucleosidase	WP_006344445.1	AMP nucleosidase; Provisional
WP_006344446.1	665	transketolase	WP_006344446.1	Thiamine pyrophosphate (TPP) enzyme family, TPP-binding module; found in many key metabolic enzymes which use TPP (also known as thiamine diphosphate) as a cofactor. These enzymes include, among others, the E1 components of the pyruvate, the acetoin and the branched chain alpha-keto acid dehydrogenase complexes.
WP_006344447.1	875	alanine--tRNA ligase	WP_006344447.1	Alanyl-tRNA synthetase (AlaRS) class II core catalytic domain. AlaRS is a homodimer. It is responsible for the attachment of alanine to the 3' OH group of ribose of the appropriate tRNA. This domain is primarily responsible for ATP-dependent formation of the enzyme bound aminoacyl-adenylate. Class II assignment is based upon its predicted structure and the presence of three characteristic sequenc…
WP_006344448.1	1085	transcription-repair coupling factor	WP_006344448.1	DEAD/DEAH box helicase; Members of this family include the DEAD and DEAH box helicases. Helicases are involved in unwinding nucleic acids. The DEAD box helicases are involved in various aspects of RNA metabolizm, including nuclear transcription, pre mRNA splicing, ribosome biogenesis, nucleocytoplasmic transport, translation, RNA decay and organellar gene expression.
WP_006344449.1	333	uroporphyrinogen decarboxylase	WP_006344449.1	uroporphyrinogen decarboxylase; Validated
WP_006344450.1	458	coproporphyrinogen III oxidase	WP_006344450.1	HemN C-terminal domain; Members of this family are all oxygen-independent coproporphyrinogen-III oxidases (HemN). This enzyme catalyzes the oxygen-independent conversion of coproporphyrinogen-III to protoporphyrinogen-IX, one of the last steps in haem biosynthesis. The function of this domain is unclear, but comparison to other proteins containing a radical SAM domain (pfam04055) suggest it may b…
WP_006344451.1	422	protoporphyrinogen oxidase	WP_006344451.1	NAD(P)-binding Rossmann-like domain; NAD(P)-binding Rossmann-like domain.
WP_006344453.1	123	histone	WP_006344453.1	Histone H1-like protein Hc1; This family consists of several bacterial histone H1-like Hc1 proteins. In Chlamydia, Hc1 is expressed in the late stages of the life cycle, concomitant with the reorganization of chlamydial reticulate bodies into elementary bodies. This suggests that Hc1 protein plays a role in the condensation of chromatin during intracellular differentiation.
WP_006344454.1	401	23S rRNA (uracil-5-)-methyltransferase RumA	WP_006344454.1	S-adenosylmethionine-dependent methyltransferases (SAM or AdoMet-MTase), class I; AdoMet-MTases are enzymes that use S-adenosyl-L-methionine (SAM or AdoMet) as a substrate for methyltransfer, creating the product S-adenosyl-L-homocysteine (AdoHcy). There are at least five structurally distinct families of AdoMet-MTases, class I being the largest and most diverse. Within this class enzymes can be …
WP_006344455.1	117	preprotein translocase subunit YajC	WP_006344455.1	preprotein translocase, YajC subunit; While this protein is part of the preprotein translocase in Escherichia coli, it is not essential for viability or protein secretion. The N-terminus region contains a predicted membrane-spanning region followed by a region consisting almost entirely of residues with charged (acidic, basic, or zwitterionic) side chains. This small protein is about 100 residues…
WP_006344456.1	431	NADH:ubiquinone reductase (Na(+)-transporting) subunit F	WP_006344456.1	Na+-translocating NADH:quinone oxidoreductase (Na+-NQR) FAD/NADH binding domain. (Na+-NQR) provides a means of storing redox reaction energy via the transmembrane translocation of Na2+ ions. The C-terminal domain resembles ferredoxin:NADP+ oxidoreductase, and has NADH and FAD binding sites. (Na+-NQR) is distinct from H+-translocating NADH:quinone oxidoreductases and noncoupled NADH:quinone oxidor…
WP_006344459.1	262	Zn-dependent hydrolase	WP_006344459.1	mainly hydrolytic enzymes and related proteins which carry out various biological functions; MBL-fold metallohydrolase domain; Members of the MBL-fold metallohydrolase superfamily are mainly hydrolytic enzymes which carry out a variety of biological functions. The class B metal beta-lactamases (MBLs) for which this fold was named perform only a small fraction of the activities included in this su…
WP_006344460.1	221	SET domain-containing protein-lysine N-methyltransferase	WP_006344460.1	SET (Su(var)3-9, Enhancer-of-zeste, Trithorax) domain; Putative methyl transferase, based on outlier plant homologues
WP_006344462.1	458	Na+/alanine symporter	WP_006344462.1	Na+/alanine symporter [Amino acid transport and metabolism]; Na+/alanine symporter [Amino acid transport and metabolism].
WP_006344465.1	154	6,7-dimethyl-8-ribityllumazine synthase	WP_006344465.1	6,7-dimethyl-8-ribityllumazine synthase; Provisional
WP_006344467.1	368	bifunctional diaminohydroxyphosphoribosylaminopyrimidine deaminase/5-amino-6-(5-phosphoribosylamino)uracil reductase	WP_006344467.1	Pyrimidine deaminase domain of riboflavin biosynthesis protein RibD [Coenzyme transport and metabolism]; Pyrimidine deaminase [Coenzyme metabolism].
WP_006344468.1	426	serine--tRNA ligase	WP_006344468.1	Seryl-tRNA synthetase (SerRS) class II core catalytic domain. SerRS is responsible for the attachment of serine to the 3' OH group of ribose of the appropriate tRNA. This domain It is primarily responsible for ATP-dependent formation of the enzyme bound aminoacyl-adenylate. Class II assignment is based upon its structure and the presence of three characteristic sequence motifs in the core domain.…
WP_006344469.1	247	membrane protein	WP_006344469.1	CCC1-related protein family; CCC1_like_1: This is a protein family closely related to CCC1, a family of proteins involved in iron and manganese transport. Yeast CCC1 is a vacuole transmembrane protein responsible for the iron and manganese accumulation in vacuole.
WP_006344470.1	657	haloacid dehalogenase	WP_006344470.1	E1-E2 ATPase; E1-E2 ATPase.
WP_006344471.1	379	rod shape-determining protein RodA	WP_006344471.1	Bacterial cell division protein FtsW, lipid II flippase [Cell cycle control, cell division, chromosome partitioning]; Bacterial cell division membrane protein [Cell division and chromosome partitioning].
WP_006344472.1	190	biotin-	WP_006344472.1	biotin--protein ligase; Provisional
WP_006344474.1	232	pseudouridine synthase	WP_006344474.1	Pseudouridine synthases catalyze the isomerization of specific uridines in an RNA molecule to pseudouridines (5-ribosyluracil, psi); Pseudouridine synthases contains the RsuA/RluD, TruA, TruB and TruD families. This group consists of eukaryotic, bacterial and archeal pseudouridine synthases. Some psi sites such as psi55,13,38 and 39 in tRNA are highly conserved, being in the same position in euba…
WP_006344475.1	227	2,3-bisphosphoglycerate-dependent phosphoglycerate mutase	WP_006344475.1	phosphoglyceromutase; Provisional
WP_006344476.1	385	aminotransferase	WP_006344476.1	Aspartate aminotransferase (AAT) superfamily (fold type I) of pyridoxal phosphate (PLP)-dependent enzymes. PLP combines with an alpha-amino acid to form a compound called a Schiff base or aldimine intermediate, which depending on the reaction, is the substrate in four kinds of reactions (1) transamination (movement of amino groups), (2) racemization (redistribution of enantiomers), (3) decarboxyl…
WP_006344478.1	337	type III secretion system protein	WP_006344478.1	Secretory protein of YscJ/FliF family; This family includes proteins that are related to the YscJ lipoprotein, and the amino terminus of FliF, the flageller M-ring protein. The members of the YscJ family are thought to be involved in secretion of several proteins. The FliF protein ring is thought to be part of the export apparatus for flageller proteins, based on the similarity to YscJ proteins.
WP_006344480.1	434	type III secretion system ATPase	WP_006344480.1	P-loop containing Nucleoside Triphosphate Hydrolases; Members of the P-loop NTPase domain superfamily are characterized by a conserved nucleotide phosphate-binding motif, also referred to as the Walker A motif (GxxxxGK[S/T], where x is any residue), and the Walker B motif (hhhh[D/E], where h is a hydrophobic residue). The Walker A and B motifs bind the beta-gamma phosphate moiety of the bound nuc…
WP_006344482.1	460	UDP-N-acetylglucosamine pyrophosphorylase	WP_006344482.1	UDP-N-acetylglucosamine pyrophosphorylase [Carbohydrate transport and metabolism]; UDP-glucose pyrophosphorylase [Carbohydrate transport and metabolism].
WP_006344483.1	334	glycerol-3-phosphate dehydrogenase	WP_006344483.1	NAD-dependent glycerol-3-phosphate dehydrogenase C-terminus; NAD-dependent glycerol-3-phosphate dehydrogenase (GPDH) catalyzes the interconversion of dihydroxyacetone phosphate and L-glycerol-3-phosphate. This family represents the C-terminal substrate-binding domain.
WP_006344484.1	344	membrane protein	WP_006344484.1	Chlamydia major outer membrane protein; The major outer membrane protein of Chlamydia contains four symmetrically spaced variable domains (VDs I to IV). This protein is believed to be an integral part to the pathogenesis, possibly adhesion. Along with the lipopolysaccharide, the major out membrane protein (MOMP) makes up the surface of the elementary body cell. The MOMP is the protein used to det…
WP_006344487.1	603	phosphoenolpyruvate carboxykinase	WP_006344487.1	phosphoenolpyruvate carboxykinase; Provisional
WP_006344488.1	1165	helicase	WP_006344488.1	Helicase conserved C-terminal domain; The Prosite family is restricted to DEAD/H helicases, whereas this domain family is found in a wide variety of helicases and helicase related proteins. It may be that this is not an autonomously folding unit, but an integral part of the helicase.
WP_006344489.1	441	trigger factor	WP_006344489.1	Bacterial trigger factor protein (TF) C-terminus; In the E. coli cytosol, a fraction of the newly synthesized proteins requires the activity of molecular chaperones for folding to the native state. The major chaperones implicated in this folding process are the ribosome-associated Trigger Factor (TF), and the DnaK and GroEL chaperones with their respective co-chaperones. Trigger Factor is an ATP-…
WP_006344491.1	421	ATP-dependent Clp protease ATP-binding subunit ClpX	WP_006344491.1	AAA domain (Cdc48 subfamily); This Pfam entry includes some of the AAA proteins not detected by the pfam00004 model.
WP_006344492.1	410	poly(A) polymerase	WP_006344492.1	Poly A polymerase head domain; This family includes nucleic acid independent RNA polymerases, such as Poly(A) polymerase, which adds the poly (A) tail to mRNA EC:2.7.7.19. This family also includes the tRNA nucleotidyltransferase that adds the CCA to the 3' of the tRNA EC:2.7.7.25. This family is part of the nucleotidyltransferase superfamily.
WP_006344493.1	474	ribosome biogenesis GTPase Der	WP_006344493.1	EngA2 GTPase contains the second domain of EngA; This EngA2 subfamily CD represents the second GTPase domain of EngA and its orthologs, which are composed of two adjacent GTPase domains. Since the sequences of the two domains are more similar to each other than to other GTPases, it is likely that an ancient gene duplication, rather than a fusion of evolutionarily distinct GTPases, gave rise to th…
WP_006344495.1	969	preprotein translocase subunit SecA	WP_006344495.1	SecA Wing and Scaffold domain; SecA protein binds to the plasma membrane where it interacts with proOmpA to support translocation of proOmpA through the membrane. SecA protein achieves this translocation, in association with SecY protein, in an ATP dependent manner. This family is composed of two C-terminal alpha helical subdomains: the wing and scaffold subdomains.
WP_006344497.1	299	phosphatidylserine decarboxylase	WP_006344497.1	phosphatidylserine decarboxylase; Provisional
WP_006344498.1	443	tRNA uridine-5-carboxymethylaminomethyl(34) synthesis GTPase MnmE	WP_006344498.1	GTP-binding protein TrmE N-terminus; This family represents the shorter, B, chain of the homo-dimeric structure which is a guanine nucleotide-binding protein that binds and hydrolyzes GTP. TrmE is homologous to the tetrahydrofolate-binding domain of N,N-dimethylglycine oxidase and indeed binds formyl-tetrahydrofolate. TrmE actively participates in the formylation reaction of uridine and regulates…
WP_006344499.1	219	endonuclease III	WP_006344499.1	endonuclease III; includes endonuclease III (DNA-(apurinic or apyrimidinic site) lyase), alkylbase DNA glycosidases (Alka-family) and other DNA glycosidases
WP_006344500.1	409	branched-chain amino acid transport system II carrier protein	WP_006344500.1	Branched-chain amino acid transport protein; This family consists of several bacterial branched-chain amino acid transport proteins which are responsible for the transport of leucine, isoleucine and valine via proton motive force.
WP_006344501.1	1206	helicase	WP_006344501.1	Helicase superfamily c-terminal domain; associated with DEXDc-, DEAD-, and DEAH-box proteins, yeast initiation factor 4A, Ski2p, and Hepatitis C virus NS3 helicases; this domain is found in a wide variety of helicases and helicase related proteins; may not be an autonomously folding unit, but an integral part of the helicase; 4 helicase superfamilies at present according to the organization of th…
WP_006344502.1	154	membrane protein	WP_006344502.1	Putative Actinobacterial Holin-X, holin superfamily III; Phage_holin_3_6 is a family of small hydrophobic proteins with two or three transmembrane domains of the Hol-X family. Holin proteins are produced by double-stranded DNA bacteriophages that use an endolysin-holin strategy to achieve lysis of their hosts. The endolysins are peptidoglycan-degrading enzymes that are usually accumulated in the …
WP_006344503.1	462	dihydrolipoyl dehydrogenase	WP_006344503.1	Pyridine nucleotide-disulphide oxidoreductase, dimerization domain; This family includes both class I and class II oxidoreductases and also NADH oxidases and peroxidases.
WP_006344504.1	310	lipoyl synthase	WP_006344504.1	Radical SAM superfamily. Enzymes of this family generate radicals by combining a 4Fe-4S cluster and S-adenosylmethionine (SAM) in close proximity. They are characterized by a conserved CxxxCxxC motif, which coordinates the conserved iron-sulfur cluster. Mechanistically, they share the transfer of a single electron from the iron-sulfur cluster to SAM, which leads to its reductive cleavage to methi…
WP_006344505.1	330	EscJ/YscJ/HrcJ family type III secretion inner membrane ring protein	WP_006344505.1	Type III secretory pathway, lipoprotein EscJ [Intracellular trafficking, secretion, and vesicular transport]; Type III secretory pathway, lipoprotein EscJ [Intracellular trafficking and secretion].
WP_006344507.1	229	type III secretion system protein	WP_006344507.1	Flagellar assembly protein FliH; Flagellar assembly protein FliH.
WP_006344509.1	289	preprotein translocase T	WP_006344509.1	Type III secretory pathway, component EscT [Intracellular trafficking, secretion, and vesicular transport]; Type III secretory pathway, component EscT [Intracellular trafficking and secretion].
WP_006344514.1	125	prepilin-type N-terminal cleavage/methylation domain-containing protein	WP_006344514.1	Type IV pilin N-term methylation site GFxxxE; This short sequence motif appears a the N-terminus of type IV prokaryotic filamentous adhesins or pilins. The N-terminal residue, which is methylated, is hydrophobic (generally a phenylalanine or a methionine), and this leader peptide is hydrophilic. The fifth residue of the mature sequence is a glutamate which seems to be required for the methylation…
WP_006344515.1	391	general secretion pathway protein GspF	WP_006344515.1	Type II secretion system (T2SS), protein F; The original family covered both the regions found by the current model. The splitting of the family has allowed the related FlaJ_arch (archaeal FlaJ family) to be merged with it. Proteins with this domain in form a platform for the machiney of the Type II secretion system, as well as the Type 4 pili and the archaeal flagella. This domain seems to show …
WP_006344516.1	497	general secretion pathway protein GspE	WP_006344516.1	PulE/GspE The type II secretory pathway is the main terminal branch of the general secretory pathway (GSP). It is responsible for the export the majority of Gram-negative bacterial exoenzymes and toxins. PulE is a cytoplasmic protein of the GSP, which contains an ATP binding site and a tetracysteine motif. This subgroup also includes PillB and HofB.
WP_006344517.1	755	general secretion pathway protein GspD	WP_006344517.1	Bacterial type II and III secretion system protein; Bacterial type II and III secretion system protein.
WP_006344519.1	356	aminopeptidase	WP_006344519.1	Similar to Prolidase and Aminopeptidase P. The members of this subfamily presumably catalyse hydrolysis of Xaa-Pro dipeptides and/or release of any N-terminal amino acid, including proline, that is linked with proline.
WP_006344520.1	582	DNA mismatch repair protein MutL	WP_006344520.1	MutL_Trans: transducer domain, having a ribosomal S5 domain 2-like fold, conserved in the C-terminal domain of DNA mismatch repair (MutL/MLH1/PMS2) family. This transducer domain is homologous to the second domain of the DNA gyrase B subunit, which is known to be important in nucleotide hydrolysis and the transduction of structural signals from ATP-binding site to the DNA breakage/reunion regions…
WP_006344521.1	227	CesD/SycD/LcrH family type III secretion system chaperone	WP_006344521.1	Tetratricopeptide repeat; This Pfam entry includes tetratricopeptide-like repeats found in the LcrH/SycD-like chaperones.
WP_006344524.1	440	type III secretion system protein	WP_006344524.1	Secretion system effector C (SseC) like family; SseC is a secreted protein that forms a complex together with SecB and SecD on the surface of Salmonella. All these proteins are secreted by the type III secretion system. Many mucosal pathogens use type III secretion systems for the injection of effector proteins into target cells. SecB, SseC and SecD are inserted into the target cell membrane. whe…
WP_006344525.1	300	membrane protein	WP_006344525.1	EamA-like transporter family; This family includes many hypothetical membrane proteins of unknown function. Many of the proteins contain two copies of the aligned region. The family used to be known as DUF6. Members of this family usually carry 5+5 transmembrane domains, and this domain attempts to model five of these.
WP_006344526.1	635	threonine--tRNA ligase	WP_006344526.1	Threonyl-tRNA synthetase (ThrRS) class II core catalytic domain. ThrRS is a homodimer. It is responsible for the attachment of threonine to the 3' OH group of ribose of the appropriate tRNA. This domain is primarily responsible for ATP-dependent formation of the enzyme bound aminoacyl-adenylate. Class II assignment is based upon its structure and the presence of three characteristic sequence moti…
WP_006344527.1	255	chromosome partitioning protein ParA	WP_006344527.1	ParA and ParB of Caulobacter crescentus belong to a conserved family of bacterial proteins implicated in chromosome segregation. ParB binds to DNA sequences adjacent to the origin of replication and localizes to opposite cell poles shortly following the initiation of DNA replication. ParB regulates the ParA ATPase activity by promoting nucleotide exchange in a fashion reminiscent of the exchange …
WP_006344528.1	250	virulence factor	WP_006344528.1	uncharacterized protein family (UPF0137); This family includes GP6-D a virulence plasmid encoded protein.
WP_006344530.1	345	tryptophan--tRNA ligase	WP_006344530.1	Tryptophanyl-tRNA synthetase [Translation, ribosomal structure and biogenesis]; Tryptophanyl-tRNA synthetase [Translation, ribosomal structure and biogenesis].
WP_006344531.1	656	excinuclease ABC subunit B	WP_006344531.1	Helicase superfamily c-terminal domain; associated with DEXDc-, DEAD-, and DEAH-box proteins, yeast initiation factor 4A, Ski2p, and Hepatitis C virus NS3 helicases; this domain is found in a wide variety of helicases and helicase related proteins; may not be an autonomously folding unit, but an integral part of the helicase; 4 helicase superfamilies at present according to the organization of th…
WP_006344532.1	424	phosphopyruvate hydratase	WP_006344532.1	Enolase: Enolases are homodimeric enzymes that catalyse the reversible dehydration of 2-phospho-D-glycerate to phosphoenolpyruvate as part of the glycolytic and gluconeogenesis pathways. The reaction is facilitated by the presence of metal ions.
WP_006344536.1	263	succinate dehydrogenase iron-sulfur subunit	WP_006344536.1	2Fe-2S iron-sulfur cluster binding domain; The 2Fe-2S ferredoxin family have a general core structure consisting of beta(2)-alpha-beta(2) which abeta-grasp type fold. The domain is around one hundred amino acids with four conserved cysteine residues to which the 2Fe-2S cluster is ligated.
WP_006344537.1	627	succinate dehydrogenase flavoprotein subunit	WP_006344537.1	Fumarate reductase flavoprotein C-term; This family contains fumarate reductases, succinate dehydrogenases and L-aspartate oxidases.
WP_006344539.1	266	phosphoesterase	WP_006344539.1	hydrolase, TatD family; PSI-BLAST, starting with a urease alpha subunit, finds a large superfamily of proteins, including a number of different enzymes that act as hydrolases at C-N bonds other than peptide bonds (EC 3.5.-.-), many uncharacterized proteins, and the members of this family. Several genomes have multiple paralogs related to this family. However, a set of 17 proteins can be found, on…
WP_006344540.1	712	thio:disulfide interchange protein	WP_006344540.1	Disulphide bond corrector protein DsbC; DsbC rearranges incorrect disulphide bonds during oxidative protein folding. It is activated by the N-terminal domain of DsbD, a transmembrane electron transporter. DsbD binds to a DsbC dimer and selectively activates it using electrons from the cytoplasm.
WP_006344541.1	232	biopolymer transporter ExbB	WP_006344541.1	Biopolymer transport protein ExbB/TolQ [Intracellular trafficking, secretion, and vesicular transport]; Biopolymer transport proteins [Intracellular trafficking and secretion].
WP_006344542.1	135	biopolymer transporter ExbD	WP_006344542.1	Biopolymer transport protein ExbD [Intracellular trafficking, secretion, and vesicular transport]; Biopolymer transport protein [Intracellular trafficking and secretion].
WP_006344544.1	427	translocation protein TolB	WP_006344544.1	WD40-like Beta Propeller Repeat; This family appears to be related to the pfam00400 repeat This This repeat corresponds to the RIVW repeat identified in cell surface proteins [Adindla et al. Comparative and Functional Genomics 2004; 5:2-16].
WP_006344545.1	191	membrane protein	WP_006344545.1	Peptidoglycan binding domains similar to the C-terminal domain of outer-membrane protein OmpA; OmpA-like domains (named after the C-terminal domain of Escherichia coli OmpA protein) have been shown to non-covalently associate with peptidoglycan, a network of glycan chains composed of disaccharides, which are crosslinked via short peptide bridges. Well-studied members of this family include the Es…
WP_006344546.1	205	peptidase M23	WP_006344546.1	LysM domain; The LysM (lysin motif) domain is about 40 residues long. It is found in a variety of enzymes involved in bacterial cell wall degradation. This domain may have a general peptidoglycan binding function. The structure of this domain is known.
WP_006344548.1	196	peroxidase	WP_006344548.1	Peroxiredoxin (PRX) family, Typical 2-Cys PRX subfamily; PRXs are thiol-specific antioxidant (TSA) proteins, which confer a protective role in cells through its peroxidase activity by reducing hydrogen peroxide, peroxynitrite, and organic hydroperoxides. The functional unit of typical 2-cys PRX is a homodimer. A unique intermolecular redox-active disulfide center is utilized for its activity. Upo…
WP_006344549.1	546	molecular chaperone GroEL	WP_006344549.1	chaperonin GroEL; Reviewed
WP_006344551.1	206	non-canonical purine NTP pyrophosphatase	WP_006344551.1	dITP/XTP pyrophosphatase; Reviewed
WP_006344553.1	229	uracil-DNA glycosylase	WP_006344553.1	uracil-DNA glycosylase; Provisional
WP_006344554.1	637	ATP-dependent DNA helicase	WP_006344554.1	UvrD/REP helicase N-terminal domain; The Rep family helicases are composed of four structural domains. The Rep family function as dimers. REP helicases catalyze ATP dependent unwinding of double stranded DNA to single stranded DNA. Some family members have large insertions near to the carboxy-terminus relative to other members of the family.
WP_006344555.1	423	RNA polymerase sigma-54 factor	WP_006344555.1	Sigma-54, DNA binding domain; This DNA binding domain is based on peptide fragmentation data. This domain is proximal to DNA in the promoter/holoenzyme complex. Furthermore this region contains a putative helix-turn-helix motif. At the C-terminus, there is a highly conserved region known as the RpoN box and is the signature of the sigma-54 proteins.
WP_006344557.1	872	DNA topoisomerase I	WP_006344557.1	DNA Topoisomerase, subtype IA; DNA-binding, ATP-binding and catalytic domain of bacterial DNA topoisomerases I and III, and eukaryotic DNA topoisomerase III and eubacterial and archael reverse gyrases. Topoisomerases clevage single or double stranded DNA and then rejoin the broken phosphodiester backbone. Proposed catalytic mechanism of single stranded DNA cleavage is by phosphoryl transfer throu…
WP_006344558.1	339	tRNA dihydrouridine synthase DusB	WP_006344558.1	Dihydrouridine synthase-like (DUS-like) FMN-binding domain. Members of this family catalyze the reduction of the 5,6-double bond of a uridine residue on tRNA. Dihydrouridine modification of tRNA is widely observed in prokaryotes and eukaryotes, and also in some archaea. Most dihydrouridines are found in the D loop of t-RNAs. The role of dihydrouridine in tRNA is currently unknown, but may increas…
WP_006344559.1	98	membrane protein	WP_006344559.1	Uncharacterized conserved protein YggT, Ycf19 family [Function unknown]; Predicted integral membrane protein [Function unknown].
WP_006344563.1	180	5-formyltetrahydrofolate cyclo-ligase	WP_006344563.1	5,10-methenyltetrahydrofolate synthetase; This enzyme, 5,10-methenyltetrahydrofolate synthetase, is also called 5-formyltetrahydrofolate cycloligase. Function of bacterial proteins in this family was inferred originally from the known activity of eukaryotic homologs. Recently, activity was shown explicitly for the member from Mycoplasma pneumonia. Members of this family from alpha- and gamma-prot…
WP_006344564.1	349	DNA recombination/repair protein RecA	WP_006344564.1	RecA is a bacterial enzyme which has roles in homologous recombination, DNA repair, and the induction of the SOS response. RecA couples ATP hydrolysis to DNA strand exchange.
WP_006344565.1	241	dehydrogenase	WP_006344565.1	Heme oxygenase catalyzes the rate limiting step in the degradation of heme to bilirubin, it is essential for recycling of iron from heme. Heme is used as a substrate and cofactor for its own degradation to biliverdin, iron, and carbon monoxide. This family includes bacterial HO, as well as the mammalian isoforms HO-1, and HO-2. Heme oxygenases play key roles in heme homeostasis, oxidative stress …
WP_006344567.1	162	diacylglycerol kinase	WP_006344567.1	Dihydrofolate reductase (DHFR). Reduces 7,8-dihydrofolate to 5,6,7,8-tetrahydrofolate with NADPH as a cofactor. This is an essential step in the biosynthesis of deoxythymidine phosphate since 5,6,7,8-tetrahydrofolate is required to regenerate 5,10-methylenetetrahydrofolate which is then utilized by thymidylate synthase. Inhibition of DHFR interrupts thymidilate synthesis and DNA replication, inhi…
WP_006344568.1	447	dihydropteroate synthase	WP_006344568.1	DHPS subgroup of Pterin binding enzymes. DHPS (dihydropteroate synthase), a functional homodimer, catalyzes the condensation of p-aminobenzoic acid (pABA) in the de novo biosynthesis of folate, which is an essential cofactor in both nucleic acid and protein biosynthesis. Prokaryotes (and some lower eukaryotes) must synthesize folate de novo, while higher eukaryotes are able to utilize dietary fol…
WP_006344569.1	571	RNA polymerase sigma factor	WP_006344569.1	Sigma-70 region 3; Region 3 forms a discrete compact three helical domain within the sigma-factor. Region is not normally involved in the recognition of promoter DNA, but as some specific bacterial promoters containing an extended -10 promoter element, residues within region 3 play an important role. Region 3 primarily is involved in binding the core RNA polymerase in the holoenzyme.
WP_006344571.1	98	30S ribosomal protein S20	WP_006344571.1	30S ribosomal protein S20; Reviewed
WP_006344573.1	504	exodeoxyribonuclease V subunit alpha	WP_006344573.1	P-loop containing Nucleoside Triphosphate Hydrolases; Members of the P-loop NTPase domain superfamily are characterized by a conserved nucleotide phosphate-binding motif, also referred to as the Walker A motif (GxxxxGK[S/T], where x is any residue), and the Walker B motif (hhhh[D/E], where h is a hydrophobic residue). The Walker A and B motifs bind the beta-gamma phosphate moiety of the bound nuc…
WP_006344575.1	237	transcriptional regulator	WP_006344575.1	Transcriptional regulatory protein, C terminal; This domain is almost always found associated with the response regulator receiver domain. It may play a role in DNA binding.
WP_006344576.1	204	glucosamine-1-phosphate N-acetyltransferase	WP_006344576.1	Left-handed parallel beta-Helix (LbetaH or LbH) domain: The alignment contains 5 turns, each containing three imperfect tandem repeats of a hexapeptide repeat motif (X-[STAV]-X-[LIV]-[GAED]-X). Proteins containing hexapeptide repeats are often enzymes showing acyltransferase activity, however, some subfamilies in this hierarchy also show activities related to ion transport or translation initiati…
WP_006344577.1	293	diguanylate cyclase	WP_006344577.1	Geranylgeranyl pyrophosphate synthase [Coenzyme transport and metabolism]; Geranylgeranyl pyrophosphate synthase [Coenzyme metabolism].
WP_011097038.1	158	single-stranded DNA-binding protein	WP_011097038.1	single-stranded DNA-binding protein; Provisional
WP_014943570.1	202	MULTISPECIES: FliP	WP_014943570.1	type III secretion system protein; Reviewed
WP_035395224.1	163	type III secretion T3S chaperone	WP_035395224.1	YscO-like protein; This family of proteins is similar to the type III secretion protein YscO. The family includes Chlamydia trachomatis CT670 which is found in a type III secretion gene cluster. CT670 interacts with CT671, a putative YscP homologue and CT670 and CT671 may form a chaperone-effector pair.
WP_035395227.1	1242	DNA polymerase III subunit alpha	WP_035395227.1	Bacterial DNA polymerase III alpha subunit; Bacterial DNA polymerase III alpha subunit.
WP_035395231.1	280	UDP-3-O	WP_035395231.1	UDP-3-O-[3-hydroxymyristoyl] N-acetylglucosamine deacetylase; Reviewed
WP_035395236.1	207	Holliday junction ATP-dependent DNA helicase RuvA	WP_035395236.1	RuvA N terminal domain; The N terminal domain of RuvA has an OB-fold structure. This domain forms the RuvA tetramer contacts.
WP_035395238.1	472	DNA helicase	WP_035395238.1	DnaB helicase C terminal domain. The hexameric helicase DnaB unwinds the DNA duplex at the chromosome replication fork. Although the mechanism by which DnaB both couples ATP hydrolysis to translocation along DNA and denatures the duplex is unknown, a change in the quaternary structure of the protein involving dimerization of the N-terminal domain has been observed and may occur during the enzymat…
WP_035395240.1	333	peptidase U7	WP_035395240.1	Signal peptide peptidase A (SppA), a serine protease, has catalytic Ser-Lys dyad; Signal peptide peptidase A (SppA; Peptidase S49; Protease IV): SppA is found in all three domains of life and is involved in the cleavage of signal peptides after their removal from the precursor proteins by signal peptidases. This subfamily contains members with either a single domain (sometimes referred to as 36K …
WP_035395243.1	206	orotate phosphoribosyltransferase	WP_035395243.1	orotate phosphoribosyltransferase; Provisional
WP_035395248.1	191	membrane protein	WP_035395248.1	Type I restriction enzyme R protein N terminus (HSDR_N); This family consists of a number of N terminal regions found in type I restriction enzyme R (HSDR) proteins. Restriction and modification (R/M) systems are found in a wide variety of prokaryotes and are thought to protect the host bacterium from the uptake of foreign DNA. Type I restriction and modification systems are encoded by three gene…
WP_035395250.1	212	2-C-methyl-D-erythritol 4-phosphate cytidylyltransferase	WP_035395250.1	2-C-methyl-D-erythritol 4-phosphate cytidylyltransferase; Reviewed
WP_035395253.1	329	peptide chain release factor 2	WP_035395253.1	PCRF domain; This domain is found in peptide chain release factors.
WP_035395259.1	367	tetraacyldisaccharide 4\'-kinase	WP_035395259.1	tetraacyldisaccharide 4'-kinase; Reviewed
WP_035395261.1	116	anti-anti-sigma factor	WP_035395261.1	anti-anti-sigma factor; This superfamily includes small (105-125 residue) proteins related to SpoIIAA of Bacillus subtilis, an anti-anti-sigma factor. SpoIIAA can bind to and inhibit the anti-sigma F factor SpoIIAB. Also, it can be phosphorylated by SpoIIAB on a Ser residue at position 59 of the seed alignment. A similar arrangement is inferred for RsbV, an anti-anti-sigma factor for sigma B. Thi…
WP_035395266.1	280	3-deoxy-7-phosphoheptulonate synthase	WP_035395266.1	DAHP synthetase I family; Members of this family catalyze the first step in aromatic amino acid biosynthesis from chorismate. E-coli has three related synthetases, which are inhibited by different aromatic amino acids. This family also includes KDSA which has very similar catalytic activity but is involved in the first step of liposaccharide biosynthesis. The enzyme is also part of the shikimate …
WP_035395280.1	111	membrane protein	WP_035395280.1	Protein of unknown function (DUF2608); This family is conserved in Bacteria. The function is not known.
WP_035395283.1	486	competence protein	WP_035395283.1	Competence protein; Members of this family are integral membrane proteins with 6 predicted transmembrane helices. Some members of this family have been shown to be essential for bacterial competence in uptake of extracellular DNA. These proteins may transport DNA across the cell membrane. These proteins contain a highly conserved motif in the amino terminal transmembrane region that has two histi…
WP_035395284.1	453	DNA repair protein RadA	WP_035395284.1	Sms (bacterial radA) DNA repair protein. This protein is not related to archael radA any more than is to other RecA-like NTPases. Sms has a role in recombination and recombinational repair and is responsible for the stabilization or processing of branched DNA molecules.
WP_035395286.1	128	nucleotide pyrophosphohydrolase	WP_035395286.1	Nucleoside Triphosphate Pyrophosphohydrolase (EC 3.6.1.8) N-terminal tandem-domain of MazG proteins from Escherichia coli and bacterial homologs; MazG is a NTP-PPase that hydrolyzes all canonical NTPs into their corresponding nucleoside monophosphates and pyrophosphate. The prototype of this family is MazG proteins from Escherichia coli (EcMazG) that represents the most abundant form consisting t…
WP_035395296.1	326	membrane protein	WP_035395296.1	Alpha/beta hydrolase family; This family contains a diverse range of alpha/beta hydrolase enzymes.
WP_035395300.1	139	Crp/Fnr family transcriptional regulator	WP_035395300.1	effector domain of the CAP family of transcription factors; members include CAP (or cAMP receptor protein (CRP)), which binds cAMP, FNR (fumarate and nitrate reduction), which uses an iron-sulfur cluster to sense oxygen) and CooA, a heme containing CO sensor. In all cases binding of the effector leads to conformational changes and the ability to activate transcription. Cyclic nucleotide-binding d…
WP_035395305.1	295	DNA polymerase III subunit delta\'	WP_035395305.1	DNA polymerase III subunit delta'; Validated
WP_035395307.1	324	peptidase M19	WP_035395307.1	Zn-dependent dipeptidase, microsomal dipeptidase homolog [Posttranslational modification, protein turnover, chaperones, Amino acid transport and metabolism]; Zn-dependent dipeptidase, microsomal dipeptidase homolog [Amino acid transport and metabolism].
WP_035395309.1	247	tRNA 2-thiocytidine biosynthesis protein TtcA	WP_035395309.1	This is a subfamily of Adenine nucleotide alpha hydrolases superfamily.Adeninosine nucleotide alpha hydrolases superfamily includes N type ATP PPases and ATP sulphurylases. It forms a apha/beta/apha fold which binds to Adenosine group. This subfamily of proteins is predicted to bind ATP. This domainhas a strongly conserved motif SGGKD at the N terminus.
WP_035395313.1	513	glucose-6-phosphate dehydrogenase	WP_035395313.1	Glucose-6-phosphate dehydrogenase, C-terminal domain; Glucose-6-phosphate dehydrogenase, C-terminal domain.
WP_035395318.1	271	methylase	WP_035395318.1	Methyltransferase domain; Members of this family are SAM dependent methyltransferases.
WP_035395323.1	289	5\'-methylthioadenosine nucleosidase	WP_035395323.1	Nucleoside phosphorylase [Nucleotide transport and metabolism]; Nucleoside phosphorylase [Nucleotide transport and metabolism].
WP_035395325.1	284	peptide permease	WP_035395325.1	Binding-protein-dependent transport system inner membrane component; The alignments cover the most conserved region of the proteins, which is thought to be located in a cytoplasmic loop between two transmembrane domains. The members of this family have a variable number of transmembrane helices.
WP_035395330.1	270	acetyltransferase	WP_035395330.1	Alpha/beta hydrolase family; This family contains a diverse range of alpha/beta hydrolase enzymes.
WP_035395351.1	197	SAM-dependent methyltransferase	WP_035395351.1	Putative rRNA methylase; This family contains a number of putative rRNA methylases. Note that many family members are hypothetical proteins.
WP_035395354.1	810	incA family protein	WP_035395354.1	Rab interacting lysosomal protein-like 1 and 2 (Rilpl1 and Rilpl2); This domain is found in Rab interacting lysosomal protein-like 1 and 2, and appears to be conserved in Bilateria. The Rilp-like proteins regulate the concentration of ciliary membrane proteins in the primary cilium. Rilpl2 interacts with myosin-Va and has been linked to the regulation of cellular morphology in neurons; it forms a…
WP_035395356.1	479	membrane protein	WP_035395356.1	IncA protein; Chlamydia trachomatis is an obligate intracellular bacterium that develops within a parasitophorous vacuole termed an inclusion. The inclusion is non-fusogenic with lysosomes but intercepts lipids from a host cell exocytic pathway. Initiation of chlamydial development is concurrent with modification of the inclusion membrane by a set of C. trachomatis-encoded proteins collectively d…
WP_035395361.1	107	ribonuclease P protein component	WP_035395361.1	Ribonuclease P; Ribonuclease P.
WP_035395363.1	169	disulfide bond formation protein DsbH	WP_035395363.1	Thioredoxin-like domain; Thioredoxin-like domain.
WP_035395366.1	540	long-chain-fatty-acid--CoA ligase	WP_035395366.1	Adenylate forming domain, Class I superfamily; This family includes acyl- and aryl-CoA ligases, as well as the adenylation domain of nonribosomal peptide synthetases and firefly luciferases. The adenylate-forming enzymes catalyze an ATP-dependent two-step reaction to first activate a carboxylate substrate as an adenylate and then transfer the carboxylate to the pantetheine group of either coenzym…
WP_035395371.1	357	UDP-N-acetylglucosamine--N-acetylmuramyl-(pentapeptide) pyrophosphoryl-undecaprenol N-acetylglucosamine transferase	WP_035395371.1	MurG is an N-acetylglucosaminyltransferase, the last enzyme involved in the intracellular phase of peptidoglycan biosynthesis. It transfers N-acetyl-D-glucosamine (GlcNAc) from UDP-GlcNAc to the C4 hydroxyl of a lipid-linked N-acetylmuramoyl pentapeptide (NAM). The resulting disaccharide is then transported across the cell membrane, where it is polymerized into NAG-NAM cell-wall repeat structure.…
WP_035395375.1	575	membrane protein	WP_035395375.1	Protein of unknown function (DUF687); This family contains several uncharacterized Chlamydia proteins.
WP_035395379.1	804	DNA translocase FtsK	WP_035395379.1	FtsK/SpoIIIE family; FtsK has extensive sequence similarity to wide variety of proteins from prokaryotes and plasmids, termed the FtsK/SpoIIIE family. This domain contains a putative ATP binding P-loop motif. It is found in the FtsK cell division protein from E. coli and the stage III sporulation protein E SpoIIIE, which has roles in regulation of prespore specific gene expression in B. subtilis.…
WP_035395381.1	420	bifunctional 3,4-dihydroxy-2-butanone 4-phosphate synthase/GTP cyclohydrolase II	WP_035395381.1	3,4-dihydroxy-2-butanone 4-phosphate synthase; 3,4-Dihydroxy-2-butanone 4-phosphate is biosynthesized from ribulose 5-phosphate and serves as the biosynthetic precursor for the xylene ring of riboflavin. Sometimes found as a bifunctional enzyme with pfam00925.
WP_035395391.1	703	membrane protein	WP_035395391.1	Autotransporter beta-domain; Secretion of protein products occurs by a number of different pathways in bacteria. One of these pathways known as the type IV pathway was first described for the IgA1 protease. The protein component that mediates secretion through the outer membrane is contained within the secreted protein itself, hence the proteins secreted in this way are called autotransporters. T…
WP_035395393.1	529	ABC transporter ATP-binding protein	WP_035395393.1	ATP-binding cassette domain of elongation factor 3, subfamily F; Elongation factor 3 (EF-3) is a cytosolic protein required by fungal ribosomes for in vitro protein synthesis and for in vivo growth. EF-3 stimulates the binding of the EF-1: GTP: aa-tRNA ternary complex to the ribosomal A site by facilitated release of the deacylated tRNA from the E site. The reaction requires ATP hydrolysis. EF-3 …
WP_035395395.1	688	membrane protein	WP_035395395.1	Chlamydial GcvH-like protein upstream region protein; The H protein (GcvH) of the glycine cleavage system shuttles the methylamine group of glycine from the P protein to the T protein. Most Chlamydia but lack the P and T proteins, and have a single homolog of GcvH that appears deeply split from canonical GcvH in molecular phylogenetic trees. The protein family modeled here is observed so far only…
WP_035395407.1	816	maltodextrin phosphorylase	WP_035395407.1	This is a family of oligosaccharide phosphorylases. It includes yeast and mammalian glycogen phosphorylases, plant starch/glucan phosphorylase, as well as the maltodextrin phosphorylases of bacteria. The members of this family catalyze the breakdown of oligosaccharides into glucose-1-phosphate units. They are important allosteric enzymes in carbohydrate metabolism. The allosteric control mechanis…
WP_035395410.1	288	translation factor Sua5	WP_035395410.1	tRNA A37 threonylcarbamoyladenosine synthetase subunit TsaC/SUA5/YrdC [Translation, ribosomal structure and biogenesis]; Putative translation factor (SUA5) [Translation, ribosomal structure and biogenesis].
WP_035395411.1	372	membrane protein	WP_035395411.1	Protein of unknown function (DUF1389); This family consists of several hypothetical bacterial proteins which seem to be specific to Chlamydia pneumoniae. Members of this family are typically around 400 residues in length. The function of this family is unknown.
WP_035395418.1	530	glucose-6-phosphate isomerase	WP_035395418.1	Phosphoglucose isomerase (PGI) contains two SIS (Sugar ISomerase) domains. This classification is based on the alignment of the second SIS domain. PGI is a multifunctional enzyme which as an intracellular dimer catalyzes the reversible isomerization of glucose 6-phosphate to fructose 6-phosphate. As an extracellular protein, PGI also has functions equivalent to neuroleukin (NLK), autocrine motili…
WP_035395420.1	346	ribonucleoside-diphosphate reductase	WP_035395420.1	ribonucleotide-diphosphate reductase subunit beta; Validated
WP_035395426.1	331	glycerol-3-phosphate acyltransferase	WP_035395426.1	Lysophospholipid acyltransferases (LPLATs) of glycerophospholipid biosynthesis; Lysophospholipid acyltransferase (LPLAT) superfamily members are acyltransferases of de novo and remodeling pathways of glycerophospholipid biosynthesis. These proteins catalyze the incorporation of an acyl group from either acylCoAs or acyl-acyl carrier proteins (acylACPs) into acceptors such as glycerol 3-phosphate,…
WP_045071823.1	474	phospholipase	WP_045071823.1	Catalytic domain of phospholipase D superfamily proteins; Catalytic domain of phospholipase D (PLD) superfamily proteins. The PLD superfamily is composed of a large and diverse group of proteins including plant, mammalian and bacterial PLDs, bacterial cardiolipin (CL) synthases, bacterial phosphatidylserine synthases (PSS), eukaryotic phosphatidylglycerophosphate (PGP) synthase, eukaryotic tyrosy…
WP_049765694.1	151	haloacid dehalogenase	WP_049765694.1	Haloacid Dehalogenase-like Hydrolases; The haloacid dehalogenase (HAD) superfamily includes carbon and phosphorus hydrolases such as 2-haloalkonoate dehalogenase, epoxide hydrolase, phosphoserine phosphatase, phosphomannomutase, phosphoglycolate phosphatase, P-type ATPase, among others. These proteins catalyze nucleophilic substitution reactions at phosphorus or carbon centers, using a conserved …
WP_050786385.1	362	EscU/YscU/HrcU family type III secretion system export apparatus switch protein	WP_050786385.1	type III secretion system protein; Validated
WP_050786388.1	354	rod shape-determining protein MreC	WP_050786388.1	rod shape-determining protein MreC; Provisional
WP_050786389.1	574	type III secretion system protein	WP_050786389.1	type III secretion system protein; Validated
WP_050786390.1	467	phosphogluconate dehydrogenase (NADP(+)-dependent, decarboxylating)	WP_050786390.1	6-phosphogluconate dehydrogenase, C-terminal domain; This family represents the C-terminal all-alpha domain of 6-phosphogluconate dehydrogenase. The domain contains two structural repeats of 5 helices each.
