# Supplementary material for: In silico functional elucidation of uncharacterized proteins of Chlamydia abortus strain LLG
Source: Future Sci OA. 2017 Jan 24;3(1):FSO169. doi: 10.4155/fsoa-2016-0066 (PMC5351547; doi:10.4155/fsoa-2016-0066)
Supplement: Supplementary file 2 [file fsoa-03-169-s2.xlsx]

## Sheet: Physiochemical Characterization
Sequence ID	Theoretical pI	Molecular weight	GRAVY	Aliphatic (Mole%)	Aromatic (Mole%)	Non-polar (Mole%)	Polar (Mole%)	Charged (Mole%)	Basic (Mole%)	Acidic (Mole%)
WP_006343689.1	6.27	37829.1	-0.492049	24.159	14.373	53.211	46.789	29.052	15.596	13.456
WP_006343695.1	5.41	95675.8	-0.344111	29.908	8.661	47.806	52.194	19.746	9.584	10.162
WP_006343696.1	5.22	97585.5	-0.211325	33.409	8.72	50.963	49.037	22.877	10.872	12.005
WP_006343706.1	4.39	14917.9	-0.0746269	31.343	10.448	55.224	44.776	23.134	8.209	14.925
WP_006343725.1	4.98	38669.7	-0.390746	30.149	15.224	54.328	45.672	28.955	13.134	15.821
WP_006343738.1	7.79	54659.4	-0.684615	22.682	7.298	44.576	55.424	24.26	13.018	11.243
WP_006343813.1	6.54	41773.3	-0.0612188	33.518	14.681	55.125	44.875	28.532	15.789	12.742
WP_006343819.1	9.45	26317.5	-0.667401	29.515	12.775	44.934	55.066	36.123	23.348	12.775
WP_006343829.1	10	9807.54	-0.512644	27.586	8.046	49.425	50.575	27.586	19.54	8.046
WP_006343831.1	9.71	21517	-0.414754	26.776	15.301	51.913	48.087	32.24	21.311	10.929
WP_006343847.1	8.52	8958.46	-0.218391	17.241	3.448	59.77	40.23	19.54	12.644	6.897
WP_006343848.1	6	59912.3	-0.0897849	29.032	7.168	53.943	46.057	21.505	10.932	10.573
WP_006343849.1	5.75	17285.3	0.43125	38.125	5.625	57.5	42.5	16.25	8.125	8.125
WP_006343852.1	5.28	36111.6	0.0205696	31.329	15.19	56.646	43.354	22.785	11.076	11.709
WP_006343878.1	5.29	35967.7	0.228267	33.131	9.422	58.663	41.337	23.1	11.246	11.854
WP_006343888.1	5.68	29173.4	-0.0356589	32.946	16.279	56.977	43.023	25.969	13.566	12.403
WP_006343947.1	5.51	80647.4	-0.231286	29.143	15	55.286	44.714	28	14	14
WP_006343995.1	6.05	27500.7	0.0237705	30.328	15.164	58.607	41.393	25	13.525	11.475
WP_006344020.1	6.43	24259	0.0328704	31.481	12.963	53.704	46.296	22.222	12.5	9.722
WP_006344021.1	7.04	28628.7	0.224514	36.576	10.506	59.144	40.856	22.179	12.451	9.728
WP_006344147.1	8.51	17936	-1.15478	16.561	7.643	36.306	63.694	33.121	17.834	15.287
WP_006344218.1	6.05	56954.2	-0.2896	30.6	13.6	53	47	30	15.8	14.2
WP_006344255.1	8.22	45558.1	-0.342892	30.392	9.559	50	50	25.735	13.971	11.765
WP_006344274.1	9.33	28030.9	-0.3872	27.6	9.6	44	56	23.6	14.4	9.2
WP_006344325.1	5.85	67600	-0.192869	29.187	13.101	53.897	46.103	25.705	13.433	12.272
WP_006344334.1	4.95	49625.6	-0.186321	32.075	13.915	50.472	49.528	29.481	13.208	16.274
WP_006344365.1	9.08	26409.3	0.862185	38.235	18.487	72.689	27.311	10.504	6.723	3.782
WP_006344427.1	6.26	64103.9	-0.573285	28.881	8.845	42.058	57.942	33.755	17.329	16.426
WP_006344461.1	4.69	16958.4	-0.19	30	12	60	40	24	10	14
WP_006344485.1	5.18	43862.1	-0.241495	31.701	10.052	51.804	48.196	22.423	10.567	11.856
WP_006344486.1	5	83836.1	-0.283378	29.223	10.188	50.402	49.598	21.18	9.651	11.528
WP_006344534.1	7.95	68544.8	0.0726073	32.178	12.541	54.785	45.215	21.452	12.046	9.406
WP_006344558.1	6.04	37156.6	-0.112684	30.678	10.324	57.817	42.183	24.189	12.389	11.799
WP_006344566.1	5.06	26933	-0.00165289	34.298	9.917	56.612	43.388	25.62	11.983	13.636
WP_006344570.1	8.76	46856.3	-0.288529	31.172	11.97	51.621	48.379	27.182	15.461	11.721
WP_006344578.1	6.06	61034.3	-0.372642	27.358	14.717	51.132	48.868	30.189	15.849	14.34
WP_006342697.1	9	8847.42	-0.105128	35.897	6.41	50	50	33.333	19.231	14.103
WP_006343744.1	6.2	22080.39	0.123618	34.171	11.558	55.779	44.221	22.613	12.06	10.553
WP_006343935.1	5.94	97783.29	-0.125624	30.185	10.098	51.9	48.1	18.784	9.772	9.012
WP_006343973.1	5.2	10746.45	-0.448958	26.042	7.292	52.083	47.917	33.333	15.625	17.708
WP_006344048.1	7.08	35463.86	-0.102251	31.833	13.183	53.055	46.945	25.08	13.826	11.254
WP_006344111.1	4.9	20364.03	-0.593855	27.374	6.704	41.899	58.101	30.726	13.408	17.318
WP_006344141.1	4.93	39717.32	-0.39153	32.24	2.732	42.077	57.923	25.41	11.202	14.208
WP_006344167.1	9.38	49159.4	0.514884	35.581	17.209	63.256	36.744	16.047	11.163	4.884
WP_006344227.1	5.22	16571.06	0.132877	32.877	15.753	56.849	43.151	23.973	11.644	12.329
WP_006344406.1	4.48	18311.76	-0.219753	32.716	6.79	48.148	51.852	35.185	12.963	22.222
WP_006344477.1	4.92	30099.19	-0.0490842	31.136	12.454	56.044	43.956	21.245	9.524	11.722
WP_006344533.1	5.85	71016.91	0.0833333	32.862	12.893	56.132	43.868	20.44	10.692	9.748
WP_035395294.1	5.53	35851.22	-0.132595	30.696	11.076	53.481	46.519	28.481	14.241	14.241
WP_035395338.1	6.31	29098.26	-0.115116	30.62	14.341	60.853	39.147	23.256	12.403	10.853
WP_035395401.1	4.93	37743.05	-0.247748	26.727	11.411	54.054	45.946	21.922	9.91	12.012
