# Supplementary material for: In silico functional elucidation of uncharacterized proteins of Chlamydia abortus strain LLG
Source: Future Sci OA. 2017 Jan 24;3(1):FSO169. doi: 10.4155/fsoa-2016-0066 (PMC5351547; doi:10.4155/fsoa-2016-0066)
Supplement: Supplementary file 3 [file fsoa-03-169-s3.xlsx]

## Sheet: Localization
Sequence ID	TMHMM	HMMTOP	Cello	SOSUI	SignalP	SignalP location	Consesus
WP_006342697.1	0	0	Cytoplasmic	C (cytoplasmic)	SP='NO'	noTM	Not-transmembranic
WP_006343689.1	0	0	Cytoplasmic	C (cytoplasmic)	SP='NO'	noTM	Not-transmembranic
WP_006343695.1	0	0	Outer Membrane	OM (Outer Membrane)	SP='NO'	noTM	Not-transmembranic
WP_006343696.1	0	0	Outer Membrane	C (cytoplasmic)	SP='NO'	noTM	Not-transmembranic
WP_006343706.1	0	0	Cytoplasmic	C (cytoplasmic)	SP='NO'	noTM	Not-transmembranic
WP_006343725.1	0	0	Cytoplasmic	C (cytoplasmic)	SP='NO'	noTM	Not-transmembranic
WP_006343738.1	0	0	Outer Membrane	EC (Extracellular)	SP='NO'	noTM	Not-transmembranic
WP_006343744.1	1	1	Cytoplasmic	C (cytoplasmic)	SP='NO'	TM	Transmembranic
WP_006343813.1	1	1	Cytoplasmic	IM (inner membrane)	SP='NO'	TM	Transmembranic
WP_006343819.1	0	0	Cytoplasmic	C (cytoplasmic)	SP='NO'	noTM	Not-transmembranic
WP_006343829.1	0	0	Periplasmic	P (Periplasm)	SP='NO'	noTM	Not-transmembranic
WP_006343831.1	0	0	Cytoiplasmic	unknown	SP='NO'	noTM	Not-transmembranic
WP_006343847.1	0	1	Periplasmic	P (Periplasm)	SP='NO'	noTM	Not-transmembranic
WP_006343848.1	0	1	Outer Membrane	OM (Outer Membrane)	SP='YES'	noTM	Not-transmembranic
WP_006343849.1	2	3	Inner Membrane	IM (inner membrane)	SP='NO'	noTM	Transmembranic
WP_006343852.1	0	1	Cytoplasmic	OM (Outer Membrane)	SP='YES'	noTM	Not-transmembranic
WP_006343878.1	0	0	Cytoplasmic	C (cytoplasmic)	SP='NO'	noTM	Not-transmembranic
WP_006343888.1	0	3	Cytoplasmic	unknown	SP='NO'	noTM	Not-transmembranic
WP_006343935.1	0	0	Extracellular	OM (Outer Membrane)	SP='NO'	noTM	Not-transmembranic
WP_006343947.1	0	0	Cytoplasmic	C (cytoplasmic)	SP='NO'	noTM	Not-transmembranic
WP_006343973.1	0	0	Cytoplasmic	C (cytoplasmic)	SP='NO'	noTM	Not-transmembranic
WP_006343995.1	0	0	Cytoplasmic	C (cytoplasmic)	SP='NO'	noTM	Not-transmembranic
WP_006344020.1	0	0	Cytoplasmic	C (cytoplasmic)	SP='NO'	noTM	Not-transmembranic
WP_006344021.1	0	0	Cytoplasmic	C (cytoplasmic)	SP='NO'	noTM	Not-transmembranic
WP_006344048.1	0	0	Cytoplasmic	C (cytoplasmic)	SP='NO'	noTM	Not-transmembranic
WP_006344111.1	0	0	OuterMembrane	C (cytoplasmic)	SP='YES'	noTM	Not-transmembranic
WP_006344141.1	2	2	OuterMembrane	OM (Outer Membrane)	SP='NO'	TM	Transmembranic
WP_006344147.1	0	0	Extracellular	EC (Extracellular)	SP='NO'	noTM	Not-transmembranic
WP_006344167.1	6	7	InnerMembrane	IM (inner membrane)	SP='NO'	TM	Transmembranic
WP_006344218.1	0	1	Cytoplasmic	P (Periplasm)	SP='NO'	TM	Transmembranic
WP_006344227.1	0	1	Cytoplasmic	C (cytoplasmic)	SP='NO'	noTM	Not-transmembranic
WP_006344255.1	0	0	Outer Membrane	P (Periplasm)	SP='YES'	noTM	Not-transmembranic
WP_006344274.1	0	0	Extracellular	EC (Extracellular)	SP='YES'	noTM	Not-transmembranic
WP_006344325.1	0	1	Cytoplasmic	P (Periplasm)	SP='YES'	noTM	Transmembranic
WP_006344334.1	3	3	Cytoplasmic	IM (inner membrane)	SP='NO'	TM	Transmembranic
WP_006344365.1	7	7	Inner Membrane	IM (inner membrane)	SP='NO'	TM	Transmembranic
WP_006344406.1	0	1	Cytoplasmic	C (cytoplasmic)	SP='NO'	noTM	Not-transmembranic
WP_006344427.1	0	1	Cytoplasmic	unknown	SP='NO'	noTM	Not-transmembranic
WP_006344461.1	0	0	Cytoplasmic	C (cytoplasmic)	SP='NO'	noTM	Not-transmembranic
WP_006344477.1	0	2	Cytoplasmic	unknown	SP='NO'	noTM	Not-transmembranic
WP_006344485.1	0	0	Cytoplasmic	C (cytoplasmic)	SP='NO'	noTM	Not-transmembranic
WP_006344486.1	0	0	Outer Membrane	C (cytoplasmic)	SP='NO'	noTM	Not-transmembranic
WP_006344533.1	2	3	InnerMembrane	IM (inner membrane)	SP='NO'	TM	Transmembranic
WP_006344534.1	3	3	Inner Membrane	IM (inner membrane)	SP='NO'	TM	Transmembranic
WP_006344558.1	0	1	Cytoplasmic	C (cytoplasmic)	SP='NO'	noTM	Not-transmembranic
WP_006344566.1	0	1	Cytoplasmic	C (cytoplasmic)	SP='NO'	noTM	Not-transmembranic
WP_006344570.1	2	2	Cytoplasmic	IM (inner membrane)	SP='NO'	TM	Transmembranic
WP_006344578.1	0	1	Cytoplasmic	C (cytoplasmic)	SP='NO'	noTM	Not-transmembranic
WP_035395294.1	0	1	Cytoplasmic	P (Periplasm)	SP='YES'	noTM	Not-transmembranic
WP_035395338.1	0	0	Cytoplasmic	C (cytoplasmic)	SP='NO'	noTM	Not-transmembranic
WP_035395401.1	1	1	Periplasmic	P (Periplasm)	SP='NO'	TM	Transmembranic
